# Supplementary material for: Co-infection of Sweet Orange with Severe and Mild Strains of Citrus tristeza virus Is Overwhelmingly Dominated by the Severe Strain on Both the Transcriptional and Biological Levels
Source: Front Plant Sci. 2017 Aug 31;8:1419. doi: 10.3389/fpls.2017.01419 (PMC5583216; doi:10.3389/fpls.2017.01419)
Supplement: Supplementary file 1 [file Table1.csv]

Table S1. Primers used for qRT-PCR validation of differentially expressed sweet orange transcripts in response to coinfection by CTV-B2 and CTV-B6
Gene _symbol	Transcript Description	Citrus seninsis_ID	Arabidopsis thaliana_ID	E-value	Primer sequence Forward/Reverse	Tm (�C)	Amplicon size (bp)
TPS21	terpenesynthase21	XM_006475221	AT5G23960	4.00E-132	F: TCGGGAGAAAGTTGGGAATG	62	103
					R: ACGAGCAAGATTAAGAACCCG
LTP	lipid-transfer protein	XM_006492216	AT2G37870	1.00E-40	F: GTGTCTTTGTGCCGTCTTATTG	62	181
					R: CTACGCACTCTCCCATTCATAG
ZIP5	zinc transporter 5 precursor	XM_006481315	AT1G05300	9.00E-117	F: CATTGGGAGCTTCTGAGAGTC	62	122
					R: TCGAGACTTGAATCTTGCCTG
ZIP11	zinc transporter 11 precursor	XM_006474847	AT1G55910	2.00E-128	F: AACGATACTGAAACTGAGCCC	62	190
					R: TCAAAGCAGTCCCCAGAAAC
SERAT2	serineacetyl transferase2;2	XM_006474855	AT3G13110	2.00E-133	F: ACCAGGAACAAGCCATACAC	62	163
					R: TCAAGGGACTTATGCGACAAG
LHCA4	light-harvesting chlorophyll-protein complexI subunitA4	XM_006477403	AT3G47470	1.00E-160	F: CAAGACCCCATTTTCAAGCAG	62	108
					R: CTTCTCCTTTGCCTCGTCAG
PPL1	PsbP-likeprotein1	XM_006485985	AT3G55330	1.00E-105	F: ACTACATCCGTCATGCTCTTG	62	187
					R: TTGATGTCCCTGGTTTGGTAG
PK	pyruvate kinase family protein	XM_006490458	AT3G49160	0	F: AAGAGTGGGTTTGAGAGGTTG	62	187
					R: CCTGAGTAGCCCAAATGACTG
CYP71B37	cytochromeP450, family71,subfamilyB,polypeptide37	XM_006493309	AT3G26330	6.00E-101	F: GGAACTTCTCAGTGCAAAACG	62	170
					R: ACCTTTTCCCCAACACCATC
PHT1;7-1	phosphate transporter1;7	XM_006489676	AT3G54700	0	F: GTTTGGGATTTTGTCTGGCG	62	200
					R: CAGTCTCGGGCATCTTCATAC
ZIP1	zinc transporter1 precursor	XM_006468494	AT3G12750	1.00E-87	F: TCTGATCTTTTCCGACACCG	61	198
					R: TGACTTGAACTTTGCCTGAGAG
WRKY70	WRKYDNA-binding protein70	XM_006481140	AT3G56400	4.00E-39	F: GGAGAGGATGCTACAAGAGAAG	61	191
					R: CCTTTGAACCTGCTTACTTGC
PHT1;7-2	phosphate transporter1;7	XM_006489677	AT3G54700	0	F: CGCTTATCATGCTTGGTGTTG	62	149
					R: AGTTCTACCTGTGGCATTCG
LOX1	lipoxygenase1	XM_006471965	AT1G55020	0	F: ACAAAGAGACACCCCAGAATG	62	199
					R: TCCTTTTCCTGTAAGCCCAC
EXLB3	plant natriuretic peptideA	XM_006474047	AT2G18660	1.00E-38	F: CGCTGTTTACTATGACCCTCC	62	194
					R: CAACTTCAACACTTGCTCCATC
BG3	beta-1,3-glucanase3	XM_006491439	AT3G57240	2.00E-134	F: CTCAACCTGTACCCTTACTTCG	62	200
					R: CCACTCTCCGATATCACGATG
XTR4	xyloglucanendotransglucosylase	XM_006471421	AT1G32170	4.00E-148	F: AGACTTTGTGTTAGAGGGCTG	62	151
					R: GTAACGTTCCCGGAATCTACG
XTR2	xyloglucanendotransglucosylase	XM_006466342	AT5G65730	3.00E-161	F: ATTAAGCAGTTGGACGGTACTC	62	183
					R: AACCCACATATTTCCCACTCC
CESA9	cellulose synthase6	XM_006473011	AT5G64740	0	F: TGACAGAAAAGACCCGCAC	62	126
					R: GCAACAGAAACAGAATCCACC
PP2-A13	phloem protein2-A13	XM_006490952	AT3G61060	2.00E-137	F: GGCAGACACCTCCACTAATG	62	199
					R: TCCCATTAAAGCTCTCAACCC
