# Supplementary material for: Co-infection of Sweet Orange with Severe and Mild Strains of Citrus tristeza virus Is Overwhelmingly Dominated by the Severe Strain on Both the Transcriptional and Biological Levels
Source: Front Plant Sci. 2017 Aug 31;8:1419. doi: 10.3389/fpls.2017.01419 (PMC5583216; doi:10.3389/fpls.2017.01419)
Supplement: Supplementary file 2 [file Table2.csv]

Table S2. Complete list of transcripts that were differentially expressed in Citrus sinensis in response to coinfection by CTV-B2 and CTV-B6
BinCode	BinName	id	type	description	B2/6 log2FC
1.1.1.1	PS.lightreaction.photosystem II.LHC-II	orange1.1g025674m|pacid:18130469	Transcript	moderately similar to ( 440) AT3G47470 | Symbols: LHCA4, CAB4 | LHCA4 (LIGHT-HARVESTING CHLOROPHYLL-PROTEIN COMPLEX I SUBUNIT A4); chlorophyll binding | chr3:17493622-17494773 REVERSEmoderately similar to ( 226) CB12_PETHY Chlorophyll a-b binding protein, chloroplast precursor (LHCI type II CAB) - Petunia hybrida (Petunia)moderately similar to ( 394) loc_os08g33820 12008.m080044 protein chlorophy…	-1.01
1.1.1.2	PS.lightreaction.photosystem II.PSII polypeptide subunits	orange1.1g025977m|pacid:18095631	Transcript	moderately similar to ( 305) AT3G55330 | Symbols: PPL1 | PPL1 (PsbP-like protein 1); calcium ion binding | chr3:20514031-20515275 REVERSEmoderately similar to ( 271) loc_os10g32348 12010.m22024 protein psbP family protein, expressedPsbP no original description	-1.27
1.1.1.2	PS.lightreaction.photosystem II.PSII polypeptide subunits	orange1.1g023424m|pacid:18100770	Transcript	moderately similar to ( 322) AT3G56650 | Symbols: | thylakoid lumenal 20 kDa protein | chr3:20984807-20985913 FORWARDmoderately similar to ( 302) loc_os01g59090 12001.m12048 protein expressed protein no original description	-1.19
1.1.1.2	PS.lightreaction.photosystem II.PSII polypeptide subunits	orange1.1g023653m|pacid:18108093	Transcript	moderately similar to ( 298) AT4G15510 | Symbols: | photosystem II reaction center PsbP family protein | chr4:8861351-8862529 FORWARDmoderately similar to ( 305) loc_os07g17390 12007.m06180 protein thylakoid lumenal 21.5 kDa protein, chloroplast precursor, putative, expressedPsbP no original description	-1.37
1.1.2.2	PS.lightreaction.photosystem I.PSI polypeptide subunits	orange1.1g047658m|pacid:18093139	Transcript	moderately similar to ( 257) AT4G02770 | Symbols: PSAD-1 | PSAD-1 (photosystem I subunit D-1) | chr4:1229247-1229873 REVERSEmoderately similar to ( 262) PSAD_CUCSA Photosystem I reaction center subunit II, chloroplast precursor (Photosystem I 20 kDa subunit) (PSI-D) (PS I subunit 5) - Cucumis sativus (Cucumber)moderately similar to ( 253) loc_os08g44680 12008.m08440 protein photosystem I reaction…	-1.32
1.1.5	PS.lightreaction.other electron carrier (ox/red)	orange1.1g030717m|pacid:18138923	Transcript	weakly similar to ( 196) AT5G45040 | Symbols: | cytochrome c6 (ATC6) | chr5:18175566-18176851 REVERSEweakly similar to ( 175) loc_os07g38000 12007.m08049 protein cytochrome c6, putative, expressed no original description	-1.05
1.2.6	PS.photorespiration.hydroxypyruvate reductase	orange1.1g022233m|pacid:18137510	Transcript	moderately similar to ( 343) AT2G45630 | Symbols: | oxidoreductase family protein | chr2:18796000-18797089 FORWARDvery weakly similar to ( 100) FDH1_ORYSA Formate dehydrogenase 1, mitochondrial precursor (EC 1.2.1.2) (NAD-dependent formate dehydrogenase 1) (FDH 1) - Oryza sativa (Rice)moderately similar to ( 264) loc_os04g01650 12004.m05482 protein glyoxylate reductase, putativeLdhA 2-Hacid_dh Se…	1.42
1.3.13	PS.calvin cycle.rubisco interacting	orange1.1g011739m|pacid:18138539	Transcript	highly similar to ( 742) AT4G20130 | Symbols: PTAC14 | PTAC14 (PLASTID TRANSCRIPTIONALLY ACTIVE14) | chr4:10878914-10881697 FORWARDhighly similar to ( 567) loc_os05g50980 12005.m09165 protein SET domain containing protein, expressed no original description	-1
	major CHO metabolism.synthesis.sucrose.SPS	orange1.1g001705m|pacid:18123934	Transcript	nearly identical (1519) AT4G10120 | Symbols: ATSPS4F | ATSPS4F; transferase, transferring glycosyl groups | chr4:6315033-6319785 FORWARDnearly identical (1145) SPS_MAIZE Sucrose-phosphate synthase (EC 2.4.1.14) (UDP-glucose-fructose-phosphate glucosyltransferase) - Zea mays (Maize)nearly identical (1136) loc_os11g12810 12011.m05473 protein sucrose-phosphate synthase, putative, expressedRfaG Glyco…	1.28
2.1.2.2	major CHO metabolism.synthesis.starch.starch synthase	orange1.1g007247m|pacid:18136545	Transcript	highly similar to ( 862) AT1G32900 | Symbols: | starch synthase, putative | chr1:11920582-11923506 REVERSEhighly similar to ( 902) SSG1_ANTMA Granule-bound starch synthase 1, chloroplast precursor (EC 2.4.1.21) (Granule-bound starch synthase I) (GBSS-I) - Antirrhinum majus (Garden snapdragon)highly similar to ( 827) loc_os07g22930 12007.m29139 protein granule-bound starch synthase 1b, chloroplast…	1.28
2.2.1.1	major CHO metabolism.degradation.sucrose.fructokinase	orange1.1g008168m|pacid:18121595	Transcript	highly similar to ( 645) AT1G69200 | Symbols: | kinase | chr1:26016018-26018365 FORWARDweakly similar to ( 164) SCRK1_ORYSA Fructokinase-1 (EC 2.7.1.4) (Fructokinase I) (OsFKI) - Oryza sativa (Rice)moderately similar to ( 469) loc_os03g40550 12003.m09133 protein protein kinase, putative, expressedbac_FRK PRK09434 RbsK KdgK PfkB no original description	-1.32
2.2.1.3.1	major CHO metabolism.degradation.sucrose.invertases.neutral	orange1.1g005783m|pacid:18107747	Transcript	highly similar to ( 940) AT1G56560 | Symbols: | beta-fructofuranosidase, putative / invertase, putative / saccharase, putative / beta-fructosidase, putative | chr1:21192593-21194948 FORWARDhighly similar to ( 865) loc_os03g20020 12003.m07415 protein beta-fructofuranosidase, putative, expressedInvertase_neut no original description	-1.9
2.2.1.4	major CHO metabolism.degradation.sucrose.hexokinase	orange1.1g011505m|pacid:18116878	Transcript	highly similar to ( 592) AT4G29130 | Symbols: ATHXK1, GIN2, HXK1 | HXK1 (HEXOKINASE 1); ATP binding / fructokinase/ glucokinase/ hexokinase | chr4:14352338-14354865 REVERSEhighly similar to ( 623) HXK1_TOBAC Hexokinase-1 (EC 2.7.1.1) (NtHxK1) - Nicotiana tabacum (Common tobacco)highly similar to ( 563) loc_os05g45590 12005.m08684 protein hexokinase-2, putative, expressedCOG5026 Hexokinase_2 Hexok…	1.21
3.1.2.1	minor CHO metabolism.raffinose family.raffinose synthases.known	orange1.1g004032m|pacid:18132177	Transcript	nearly identical (1069) AT5G40390 | Symbols: SIP1 | SIP1 (seed imbibition 1-like); galactinol-sucrose galactosyltransferase/ hydrolase, hydrolyzing O-glycosyl compounds | chr5:16161720-16165085 FORWARDhighly similar to ( 503) STSYN_PEA Stachyose synthase precursor (EC 2.4.1.67) (Galactinol--raffinose galactosyltransferase) - Pisum sativum (Garden pea)nearly identical (1061) loc_os01g07530 12001.m…	1.86
3.2.2	minor CHO metabolism.trehalose.TPP	orange1.1g020285m|pacid:18128304	Transcript	moderately similar to ( 455) AT5G65140 | Symbols: | trehalose-6-phosphate phosphatase, putative | chr5:26020411-26022077 REVERSEmoderately similar to ( 441) loc_os08g31630 12008.m26845 protein expressed proteinTrehalose_PPase OtsB PRK10187 no original description	1.56
3.5	minor CHO metabolism.others	orange1.1g020299m|pacid:18102893	Transcript	moderately similar to ( 424) AT1G59960 | Symbols: | aldo/keto reductase, putative | chr1:22071410-22073067 REVERSEmoderately similar to ( 392) NADO1_ORYSA Probable NAD(P)H-dependent oxidoreductase 1 (EC 1.1.1.-) - Oryza sativa (Rice)moderately similar to ( 394) loc_os03g13390 12003.m06784 protein NAD(P)H-dependent oxidoreductase, putative, expressedAldo_ket_red ARA1 dkgA dkgB Tas COG4989 no origi…	-1.52
3.5	minor CHO metabolism.others	orange1.1g039732m|pacid:18107171	Transcript	moderately similar to ( 252) AT1G59960 | Symbols: | aldo/keto reductase, putative | chr1:22071410-22073067 REVERSEmoderately similar to ( 258) NADO1_ORYSA Probable NAD(P)H-dependent oxidoreductase 1 (EC 1.1.1.-) - Oryza sativa (Rice)moderately similar to ( 265) loc_os03g13390 12003.m06784 protein NAD(P)H-dependent oxidoreductase, putative, expressedAldo_ket_red ARA1 dkgA dkgB Tas no original desc…	1.76
3.6	minor CHO metabolism.callose	orange1.1g000585m|pacid:18106440	Transcript	nearly identical (2176) AT1G05570 | Symbols: CALS1, GSL06, ATGSL6, ATGSL06, GSL6 | CALS1 (CALLOSE SYNTHASE 1); 1,3-beta-glucan synthase/ transferase, transferring glycosyl groups | chr1:1647880-1658677 REVERSEnearly identical (1900) loc_os06g51270 12006.m09650 protein CALS1, putative, expressedGlucan_synthase no original description	1.3
3.8.2	minor CHO metabolism.galactose.alpha-galactosidases	orange1.1g014963m|pacid:18139173	Transcript	highly similar to ( 561) AT5G08380 | Symbols: AtAGAL1 | AtAGAL1 (Arabidopsis thaliana ALPHA-GALACTOSIDASE 1); alpha-galactosidase/ catalytic/ hydrolase, hydrolyzing O-glycosyl compounds | chr5:2694851-2697616 REVERSEmoderately similar to ( 451) AGAL_ORYSA Alpha-galactosidase precursor (EC 3.2.1.22) (Melibiase) (Alpha-D-galactoside galactohydrolase) - Oryza sativa (Rice)highly similar to ( 504) lo…	-1.44
4.1.14	glycolysis.cytosolic branch.pyruvate kinase (PK)	orange1.1g006783m|pacid:18105091	Transcript	highly similar to ( 681) AT3G49160 | Symbols: | pyruvate kinase family protein | chr3:18222132-18224415 REVERSEvery weakly similar to (99.8) KPYC_TOBAC Pyruvate kinase, cytosolic isozyme (EC 2.7.1.40) (PK) - Nicotiana tabacum (Common tobacco)weakly similar to ( 103) loc_os03g46910 12003.m09706 protein pyruvate kinase isozyme A, chloroplast precursor, putative, expressedPRK08187 PykF PRK05826 PRK0…	-1.55
4.2.14	glycolysis.plastid branch.pyruvate kinase (PK)	orange1.1g023325m|pacid:18093452	Transcript	moderately similar to ( 347) AT3G22960 | Symbols: PKP1, PKP-ALPHA | PKP-ALPHA; pyruvate kinase | chr3:8139369-8141771 FORWARDmoderately similar to ( 355) KPYA_RICCO Pyruvate kinase isozyme A, chloroplast precursor (EC 2.7.1.40) - Ricinus communis (Castor bean)moderately similar to ( 333) loc_os07g08340 12007.m28952 protein pyruvate kinase isozyme A, chloroplast precursor, putative, expressedPykF …	-1.74
5.2	fermentation.PDC	orange1.1g044559m|pacid:18131654	Transcript	nearly identical (1033) AT4G33070 | Symbols: | pyruvate decarboxylase, putative | chr4:15952519-15954676 REVERSEhighly similar to ( 957) PDC2_TOBAC Pyruvate decarboxylase isozyme 2 (EC 4.1.1.1) (PDC) - Nicotiana tabacum (Common tobacco)highly similar to ( 955) loc_os03g18220 12003.m101116 protein pyruvate decarboxylase isozyme 2, putative, expressedCOG3961 TPP_PDC_IPDC IlvB TPP_enzyme_N PRK08611 …	1.15
6.4	gluconeogenesis / glyoxylate cycle.PEPCK	orange1.1g005865m|pacid:18107705	Transcript	nearly identical (1048) AT4G37870 | Symbols: PCK1, PEPCK | PCK1 (PHOSPHOENOLPYRUVATE CARBOXYKINASE 1); ATP binding / phosphoenolpyruvate carboxykinase (ATP)/ phosphoenolpyruvate carboxykinase/ purine nucleotide binding | chr4:17802974-17806332 REVERSEnearly identical (1031) PEPCK_CUCSA Phosphoenolpyruvate carboxykinase [ATP] (EC 4.1.1.49) (PEP carboxykinase) (Phosphoenolpyruvate carboxylase) (PEP…	-1.36
7.1.3	OPP.oxidative PP.6-phosphogluconate dehydrogenase	orange1.1g018303m|pacid:18132936	Transcript	moderately similar to ( 485) AT1G17650 | Symbols: GLYR2, GR2 | GLYR2 (GLYOXYLATE REDUCTASE 2); glyoxylate reductase (NADP)/ phosphogluconate dehydrogenase (decarboxylating) | chr1:6069594-6071964 REVERSEmoderately similar to ( 445) loc_os01g39270 12001.m10205 protein 2-hydroxy-3-oxopropionate reductase, putative, expressedMmsB garR NAD_binding_2 no original description	-1.33
7.1.3	OPP.oxidative PP.6-phosphogluconate dehydrogenase	orange1.1g018213m|pacid:18132935	Transcript	moderately similar to ( 483) AT1G17650 | Symbols: GLYR2, GR2 | GLYR2 (GLYOXYLATE REDUCTASE 2); glyoxylate reductase (NADP)/ phosphogluconate dehydrogenase (decarboxylating) | chr1:6069594-6071964 REVERSEmoderately similar to ( 444) loc_os01g39270 12001.m10205 protein 2-hydroxy-3-oxopropionate reductase, putative, expressedMmsB garR NAD_binding_2 no original description	-1.41
7.1.3	OPP.oxidative PP.6-phosphogluconate dehydrogenase	orange1.1g018694m|pacid:18116612	Transcript	moderately similar to ( 428) AT4G29120 | Symbols: | 6-phosphogluconate dehydrogenase NAD-binding domain-containing protein | chr4:14350861-14351865 FORWARDmoderately similar to ( 338) loc_os01g53910 12001.m11555 protein expressed proteinMmsB garR NAD_binding_2 no original description	1.85
8.1.4	TCA / org transformation.TCA.IDH	orange1.1g018224m|pacid:18099305	Transcript	highly similar to ( 619) AT4G35260 | Symbols: IDH1 | IDH1 (ISOCITRATE DEHYDROGENASE 1); isocitrate dehydrogenase (NAD+)/ oxidoreductase, acting on the CH-OH group of donors, NAD or NADP as acceptor | chr4:16774494-16776233 REVERSEmoderately similar to ( 290) LEU3_SOLTU 3-isopropylmalate dehydrogenase, chloroplast precursor (EC 1.1.1.85) (Beta-IPM dehydrogenase) (IMDH) (3-IPM-DH) - Solanum tuberos…	1.21
8.1.6	TCA / org transformation.TCA.succinyl-CoA ligase	orange1.1g020101m|pacid:18129304	Transcript	moderately similar to ( 468) AT5G23250 | Symbols: | succinyl-CoA ligase (GDP-forming) alpha-chain, mitochondrial, putative / succinyl-CoA synthetase, alpha chain, putative / SCS-alpha, putative | chr5:7830460-7832265 FORWARDmoderately similar to ( 453) SUCA_ORYSA Probable succinyl-CoA ligase [GDP-forming] subunit alpha, mitochondrial precursor (EC 6.2.1.4) (Succinyl-CoA synthetase subunit alpha) …	-1.2
8.3	TCA / org transformation.carbonic anhydrases	orange1.1g044649m|pacid:18117940	Transcript	weakly similar to ( 132) AT1G08080 | Symbols: ATACA7, ACA7 | ACA7 (ALPHA CARBONIC ANHYDRASE 7); carbonate dehydratase/ zinc ion binding | chr1:2517022-2518546 REVERSEweakly similar to ( 155) loc_os02g33030 12002.m08396 protein carbonic anhydrase precursor, putative, expressedalpha_CA_prokaryotic_like Cah alpha_CA Carb_anhydrase no original description	-1.54
10.1.1.2	cell wall.precursor synthesis.NDP sugar pyrophosphorylase.GDP fucose and fucokinase	orange1.1g001402m|pacid:18135818	Transcript	nearly identical (1590) AT1G01220 | Symbols: | GHMP kinase-related | chr1:91750-95552 FORWARDnearly identical (1348) loc_os03g02410 12003.m05783 protein ATP binding protein, putative, expressedFucokinase COG2605 ERG12 no original description	1.03
10.2.1	cell wall.cellulose synthesis.cellulose synthase	orange1.1g001373m|pacid:18091511	Transcript	nearly identical (1673) AT2G21770 | Symbols: CESA9, CESA09 | CESA9 (CELLULOSE SYNTHASE A9); cellulose synthase/ transferase, transferring glycosyl groups | chr2:9284837-9289495 FORWARDnearly identical (1519) loc_os03g62090 12003.m11087 protein CESA5 - cellulose synthase, expressedCellulose_synt no original description	1.25
10.5.2	cell wall.cell wall proteins.proline rich proteins	orange1.1g029350m|pacid:18128656	Transcript	weakly similar to ( 131) AT4G38770 | Symbols: PRP4, ATPRP4 | PRP4 (PROLINE-RICH PROTEIN 4) | chr4:18097009-18098448 REVERSEvery weakly similar to (87.0) loc_os10g05750 12010.m03978 protein proline-rich protein, putative, expressedDUF1210 no original description	1.43
10.5.3	cell wall.cell wall proteins.LRR	orange1.1g011101m|pacid:18100150	Transcript	moderately similar to ( 419) AT1G49750 | Symbols: | leucine-rich repeat family protein | chr1:18411177-18412779 REVERSEweakly similar to ( 114) RPK1_IPONI Receptor-like protein kinase precursor (EC 2.7.11.1) - Ipomoea nil (Japanese morning glory) (Pharbitis nil)moderately similar to ( 345) loc_os04g42620 12004.m09229 protein protein binding protein, putative, expressed no original description	2.18
10.5.4	cell wall.cell wall proteins.HRGP	orange1.1g009377m|pacid:18105006	Transcript	moderately similar to ( 217) AT3G22440 | Symbols: | hydroxyproline-rich glycoprotein family protein | chr3:7959854-7961886 FORWARDmoderately similar to ( 213) loc_os07g07680 12007.m29080 protein hydroxyproline-rich glycoprotein, putative, expressedFrigida no original description	1.22
10.5.4	cell wall.cell wall proteins.HRGP	orange1.1g010192m|pacid:18106187	Transcript	highly similar to ( 620) AT3G22440 | Symbols: | hydroxyproline-rich glycoprotein family protein | chr3:7959854-7961886 FORWARDmoderately similar to ( 397) loc_os07g07680 12007.m29080 protein hydroxyproline-rich glycoprotein, putative, expressedFrigida no original description	1.12
10.6.1	cell wall.degradation.cellulases and beta -1,4-glucanases	orange1.1g010522m|pacid:18137096	Transcript	highly similar to ( 815) AT4G02290 | Symbols: AtGH9B13 | AtGH9B13 (Arabidopsis thaliana glycosyl hydrolase 9B13); catalytic/ hydrolase, hydrolyzing O-glycosyl compounds | chr4:1002654-1005125 REVERSEhighly similar to ( 738) GUN3_ORYSA Endoglucanase 3 precursor (EC 3.2.1.4) (Endo-1,4-beta glucanase 3) (OsGLU8) - Oryza sativa (Rice)highly similar to ( 738) loc_os01g21070 12001.m08591 protein endogl…	-1.51
10.6.3	cell wall.degradation.pectate lyases and polygalacturonases	orange1.1g015623m|pacid:18098244	Transcript	highly similar to ( 622) AT1G67750 | Symbols: | pectate lyase family protein | chr1:25401660-25403165 FORWARDmoderately similar to ( 418) PEL_LILLO Pectate lyase precursor (EC 4.2.2.2) - Lilium longiflorum (Trumpet lily)highly similar to ( 563) loc_os04g05050 12004.m35243 protein pectate lyase 8 precursor, putative, expressedAmb_all Pec_lyase_C PelB no original description	1.16
10.6.3	cell wall.degradation.pectate lyases and polygalacturonases	orange1.1g011659m|pacid:18118940	Transcript	highly similar to ( 724) AT4G23500 | Symbols: | glycoside hydrolase family 28 protein / polygalacturonase (pectinase) family protein | chr4:12264640-12267074 FORWARDvery weakly similar to (87.4) PGLR1_MAIZE Exopolygalacturonase precursor (EC 3.2.1.67) (ExoPG) (Pectinase) (Galacturan 1,4-alpha-galacturonidase) - Zea mays (Maize)highly similar to ( 569) loc_os03g03350 12003.m05870 protein glycoside…	1.02
10.7	cell wall.modification	orange1.1g023112m|pacid:18124853	Transcript	moderately similar to ( 464) AT5G65730 | Symbols: | xyloglucan:xyloglucosyl transferase, putative / xyloglucan endotransglycosylase, putative / endo-xyloglucan transferase, putative | chr5:26299080-26300290 FORWARDmoderately similar to ( 318) XTH_TOBAC Probable xyloglucan endotransglucosylase/hydrolase protein precursor (EC 2.4.1.207) - Nicotiana tabacum (Common tobacco)moderately similar to ( 30…	1.67
10.7	cell wall.modification	orange1.1g019909m|pacid:18095024	Transcript	moderately similar to ( 458) AT1G14720 | Symbols: XTR2, EXGT-A2, ATXTH28 | XTR2 (XYLOGLUCAN ENDOTRANSGLYCOSYLASE RELATED 2); hydrolase, acting on glycosyl bonds / xyloglucan:xyloglucosyl transferase | chr1:5066806-5068466 REVERSEweakly similar to ( 188) XTH_WHEAT Probable xyloglucan endotransglucosylase/hydrolase precursor (EC 2.4.1.207) - Triticum aestivum (Wheat)moderately similar to ( 375) loc…	1.66
10.7	cell wall.modification	orange1.1g018153m|pacid:18134155	Transcript	moderately similar to ( 416) AT1G32170 | Symbols: XTR4, XTH30 | XTR4 (XYLOGLUCAN ENDOTRANSGLYCOSYLASE 4); hydrolase, acting on glycosyl bonds / hydrolase, hydrolyzing O-glycosyl compounds / xyloglucan:xyloglucosyl transferase | chr1:11575434-11577776 FORWARDweakly similar to ( 181) XTH_TOBAC Probable xyloglucan endotransglucosylase/hydrolase protein precursor (EC 2.4.1.207) - Nicotiana tabacum (C…	2.24
10.7	cell wall.modification	orange1.1g025808m|pacid:18119275	Transcript	moderately similar to ( 290) AT4G17030 | Symbols: ATEXLB1, EXPR, AT-EXPR, ATEXPR1, ATHEXP BETA 3.1 | ATEXLB1 (ARABIDOPSIS THALIANA EXPANSIN-LIKE B1) | chr4:9581817-9583181 REVERSEweakly similar to ( 172) EXLB1_ORYSA Expansin-like B1 precursor (OsEXLB1) (Expensin-related 1) (OsEXPR1) (OsaEXPb3.1) - Oryza sativa (Rice)weakly similar to ( 172) loc_os07g31390 12007.m07408 protein expansin-related pro…	2.21
10.7	cell wall.modification	orange1.1g032956m|pacid:18104221	Transcript	weakly similar to ( 130) AT2G18660 | Symbols: EXLB3 | EXLB3 (EXPANSIN-LIKE B3 PRECURSOR) | chr2:8091032-8091644 REVERSEweakly similar to ( 112) loc_os09g29690 12009.m06120 protein blight-associated protein p12 precursor, putative, expressed no original description	6.86
10.8.1	cell wall.pectin*esterases.PME	orange1.1g008198m|pacid:18097781	Transcript	highly similar to ( 724) AT3G10720 | Symbols: | pectinesterase, putative | chr3:3354639-3357581 REVERSEmoderately similar to ( 368) PME_PRUPE Pectinesterase PPE8B precursor (EC 3.1.1.11) (Pectin methylesterase) (PE) - Prunus persica (Peach)moderately similar to ( 471) loc_os01g20980 12001.m08582 protein pectinesterase-1 precursor, putative, expressedPectinesterase PemB PMEI no original description	-1.11
10.8.1	cell wall.pectin*esterases.PME	orange1.1g018249m|pacid:18094487	Transcript	highly similar to ( 553) AT5G47500 | Symbols: | pectinesterase family protein | chr5:19271262-19272845 REVERSEweakly similar to ( 157) PME3_CITSI Pectinesterase-3 precursor (EC 3.1.1.11) (Pectin methylesterase 3) (PE 3) - Citrus sinensis (Sweet orange)moderately similar to ( 500) loc_os04g46740 12004.m09622 protein pectinesterase-4 precursor, putative, expressedPectinesterase PemB PRK10531 no ori…	-1.56
10.8.1	cell wall.pectin*esterases.PME	orange1.1g017225m|pacid:18115570	Transcript	moderately similar to ( 354) AT5G53370 | Symbols: ATPMEPCRF, PMEPCRF | PMEPCRF (PECTIN METHYLESTERASE PCR FRAGMENT F); pectinesterase | chr5:21649683-21651530 REVERSEweakly similar to ( 127) PME3_CITSI Pectinesterase-3 precursor (EC 3.1.1.11) (Pectin methylesterase 3) (PE 3) - Citrus sinensis (Sweet orange)weakly similar to ( 197) loc_os01g13320 12001.m07941 protein pectinesterase-2 precursor, pu…	2.34
10.8.2	cell wall.pectin*esterases.acetyl esterase	orange1.1g013734m|pacid:18114996	Transcript	highly similar to ( 618) AT4G19420 | Symbols: | pectinacetylesterase family protein | chr4:10587504-10589807 REVERSEhighly similar to ( 592) loc_os02g47400 12002.m100327 protein carboxylic ester hydrolase, putative, expressedPAE no original description	1.19
11.1.8	lipid metabolism.FA synthesis and FA elongation.acyl coa ligase	orange1.1g008535m|pacid:18098749	Transcript	highly similar to ( 603) AT1G20560 | Symbols: AAE1 | AAE1 (ACYL ACTIVATING ENZYME 1); AMP binding | chr1:7119927-7121363 REVERSEweakly similar to ( 140) 4CL1_PETCR 4-coumarate--CoA ligase 1 (EC 6.2.1.12) (4CL 1) (4-coumaroyl-CoA synthase 1) - Petroselinum crispum (Parsley) (Petroselinum hortense)highly similar to ( 543) loc_os03g04120 12003.m05944 protein AMP binding protein, putative, expressedP…	2.31
11.1.8	lipid metabolism.FA synthesis and FA elongation.acyl coa ligase	orange1.1g045072m|pacid:18106812	Transcript	highly similar to ( 839) AT5G16370 | Symbols: AAE5 | AAE5 (ACYL ACTIVATING ENZYME 5); catalytic | chr5:5356823-5358481 REVERSEweakly similar to ( 166) 4CL1_TOBAC 4-coumarate--CoA ligase 1 (EC 6.2.1.12) (4CL 1) (4-coumaroyl-CoA synthase 1) - Nicotiana tabacum (Common tobacco)highly similar to ( 766) loc_os04g57850 12004.m10669 protein AMP-binding protein, putative, expressedPRK08162 CaiC PRK07008 …	-1
11.1.9	lipid metabolism.FA synthesis and FA elongation.long chain fatty acid CoA ligase	orange1.1g006128m|pacid:18136797	Transcript	highly similar to ( 996) AT2G47240 | Symbols: LACS1 | long-chain-fatty-acid--CoA ligase family protein / long-chain acyl-CoA synthetase family protein | chr2:19393835-19397616 FORWARDweakly similar to ( 111) 4CL2_ORYSA 4-coumarate--CoA ligase 2 (EC 6.2.1.12) (4CL 2) (4-coumaroyl-CoA synthase 2) - Oryza sativa (Rice)highly similar to ( 958) loc_os05g04170 12005.m083564 protein ACS-like protein, pu…	1.04
11.1.12	lipid metabolism.FA synthesis and FA elongation.ACP protein	orange1.1g032446m|pacid:18101698	Transcript	very weakly similar to (89.4) AT4G25050 | Symbols: ACP4 | ACP4 (acyl carrier protein 4); acyl carrier | chr4:12870178-12871024 FORWARDvery weakly similar to (91.3) ACP1_SPIOL Acyl carrier protein 1, chloroplast precursor (Acyl carrier protein I) (ACP I) - Spinacia oleracea (Spinach)very weakly similar to (93.2) loc_os12g34890 12012.m07282 protein acyl carrier protein 1, chloroplast precursor, put…	-1.68
11.8.1	lipid metabolism.'exotics' (steroids, squalene etc).sphingolipids	orange1.1g037443m|pacid:18100252	Transcript	weakly similar to ( 171) AT3G06470 | Symbols: | GNS1/SUR4 membrane family protein | chr3:1984206-1985042 FORWARDweakly similar to ( 131) loc_os03g49480 12003.m09947 protein elongation of fatty acids protein 2, putative, expressed no original description	-1.03
11.9.2	lipid metabolism.lipid degradation.lipases	orange1.1g006093m|pacid:18117324	Transcript	highly similar to ( 913) AT1G73920 | Symbols: | lipase family protein | chr1:27791767-27794698 FORWARDhighly similar to ( 545) loc_os01g33784 12001.m09690 protein carboxylic ester hydrolase/ lipase, putative, expressed no original description	-1.04
11.9.2	lipid metabolism.lipid degradation.lipases	orange1.1g005408m|pacid:18117323	Transcript	highly similar to ( 969) AT1G73920 | Symbols: | lipase family protein | chr1:27791767-27794698 FORWARDhighly similar to ( 548) loc_os01g33784 12001.m09690 protein carboxylic ester hydrolase/ lipase, putative, expressed no original description	-1.23
11.9.2.1	lipid metabolism.lipid degradation.lipases.triacylglycerol lipase	orange1.1g035617m|pacid:18139553	Transcript	moderately similar to ( 481) AT5G14180 | Symbols: MPL1 | MPL1 (MYZUS PERSICAE-INDUCED LIPASE 1); catalytic | chr5:4571442-4574413 REVERSEmoderately similar to ( 402) loc_os08g41780 12008.m08156 protein gastric triacylglycerol lipase precursor, putative, expressed no original description	1.01
11.9.3	lipid metabolism.lipid degradation.lysophospholipases	orange1.1g021031m|pacid:18099311	Transcript	highly similar to ( 545) AT4G38690 | Symbols: | 1-phosphatidylinositol phosphodiesterase-related | chr4:18074743-18075699 REVERSEmoderately similar to ( 498) loc_os09g36520 12009.m06601 protein ki1 protein, putative, expressed no original description	1.1	1.7
11.9.4.3	lipid metabolism.lipid degradation.beta-oxidation.enoyl CoA hydratase	orange1.1g026127m|pacid:18104643	Transcript	moderately similar to ( 296) AT4G14430 | Symbols: IBR10, ATECI2, ECI2, ECHIB, PEC12 | IBR10 (INDOLE-3-BUTYRIC ACID RESPONSE 10); catalytic/ dodecenoyl-CoA delta-isomerase | chr4:8304910-8305632 REVERSEweakly similar to ( 170) loc_os05g45300 12005.m08655 protein carnitine racemase/ catalytic, putative, expressedCaiD no original description	1.42
13.1.5.3.1	amino acid metabolism.synthesis.serine-glycine-cysteine group.cysteine.OASTL	orange1.1g015783m|pacid:18106474	Transcript	moderately similar to ( 425) AT3G03630 | Symbols: CS26 | CS26; cysteine synthase | chr3:878388-880400 REVERSEmoderately similar to ( 383) CYSKP_CAPAN Cysteine synthase, chloroplast precursor (EC 2.5.1.47) (O-acetylserine sulfhydrylase) (O-acetylserine (Thiol)-lyase) (CSase B) (CS-B) (OAS-TL B) - Capsicum annuum (Bell pepper)moderately similar to ( 426) loc_os01g59920 12001.m12126 protein cysteine…	-1.57
13.1.5.3.2	amino acid metabolism.synthesis.serine-glycine-cysteine group.cysteine.SAT	orange1.1g039045m|pacid:18126747	Transcript	moderately similar to ( 401) AT5G56760 | Symbols: ATSERAT1;1, SAT5, SAT-52 | ATSERAT1;1 (ARABIDOPSIS THALIANA SERINE ACETYLTRANSFERASE 1;1); serine O-acetyltransferase | chr5:22961498-22962582 REVERSEmoderately similar to ( 365) loc_os05g45710 12005.m08696 protein serine acetyltransferase 1, putative, expressedcysE CysE SATase_N no original description	1.18
13.1.5.3.2	amino acid metabolism.synthesis.serine-glycine-cysteine group.cysteine.SAT	orange1.1g047635m|pacid:18104519	Transcript	moderately similar to ( 394) AT3G13110 | Symbols: ATSERAT2;2, SAT-1, SAT-A, SAT3, SAT-M | ATSERAT2;2 (SERINE ACETYLTRANSFERASE 2;2); serine O-acetyltransferase | chr3:4214939-4216114 REVERSEmoderately similar to ( 286) loc_os01g52260 12001.m11400 protein serine acetyltransferase 3, mitochondrial precursor, putative, expressedcysE CysE SATase_N PRK10191 WbbJ no original description	1.77
13.1.6.1.5	amino acid metabolism.synthesis.aromatic aa.chorismate.shikimate kinase	orange1.1g023493m|pacid:18117528	Transcript	moderately similar to ( 271) AT3G26900 | Symbols: | shikimate kinase family protein | chr3:9912314-9914424 REVERSEweakly similar to ( 186) loc_os01g01302 12001.m06776 protein shikimate kinase family protein, expressedSK SKI aroK no original description	-1.12
13.1.6.3.1	amino acid metabolism.synthesis.aromatic aa.phenylalanine.arogenate dehydratase / prephenate dehydratase	orange1.1g048784m|pacid:18097365	Transcript	moderately similar to ( 487) AT3G07630 | Symbols: ADT2 | ADT2 (arogenate dehydratase 2); arogenate dehydratase/ prephenate dehydratase | chr3:2435457-2437530 FORWARDmoderately similar to ( 425) loc_os03g17730 12003.m07198 protein P-protein, putative, expressedPheA PRK11899 PRK11898 PDT pheA ACT_CM-PDT ACT_AAAH-PDT-like no original description	1.33
13.1.6.4.1	amino acid metabolism.synthesis.aromatic aa.tyrosine.arogenate dehydrogenase \& prephenate dehydrogenase	orange1.1g023897m|pacid:18122366	Transcript	moderately similar to ( 251) AT5G34930 | Symbols: | arogenate dehydrogenase | chr5:13233391-13235522 FORWARDmoderately similar to ( 255) loc_os06g35050 12006.m08042 protein arogenate dehydrogenase isoform 2, putative, expressedTyrA PRK08655 no original description	-1.13
13.2.3.5	amino acid metabolism.degradation.aspartate family.lysine	orange1.1g012946m|pacid:18126062	Transcript	highly similar to ( 683) AT4G33150 | Symbols: | lysine-ketoglutarate reductase/saccharopine dehydrogenase bifunctional enzyme | chr4:15985479-15988055 REVERSEhighly similar to ( 652) loc_os02g54254 12002.m34034 protein alpha-aminoadipic semialdehyde synthase, putative, expressedAlaDh_PNT_N AlaDh_PNT_C no original description	-1.21
13.2.6.2	amino acid metabolism.degradation.aromatic aa.tyrosine	orange1.1g014603m|pacid:18127150	Transcript	highly similar to ( 557) AT5G36160 | Symbols: | aminotransferase-related | chr5:14233261-14235129 REVERSEhighly similar to ( 575) loc_os11g35040 12011.m07358 protein tyrosine aminotransferase, putative, expressedCOG0436 PRK09265 Aminotran_1_2 PRK05764 PRK06056 PRK08363 PRK06108 PRK05794 PRK07568 PRK07212 PRK07367 ARO8 PRK08443 PRK08069 PRK07777 PRK07682 PRK08362 PRK07309 PRK07543 PRK08361 PRK0634…	-1.23
13.2.6.3	amino acid metabolism.degradation.aromatic aa.tryptophan	orange1.1g026127m|pacid:18104643	Transcript	moderately similar to ( 296) AT4G14430 | Symbols: IBR10, ATECI2, ECI2, ECHIB, PEC12 | IBR10 (INDOLE-3-BUTYRIC ACID RESPONSE 10); catalytic/ dodecenoyl-CoA delta-isomerase | chr4:8304910-8305632 REVERSEweakly similar to ( 170) loc_os05g45300 12005.m08655 protein carnitine racemase/ catalytic, putative, expressedCaiD no original description	1.42
14.1	S-assimilation.ATPS	orange1.1g012433m|pacid:18106261	Transcript	highly similar to ( 778) AT3G22890 | Symbols: APS1 | APS1 (ATP SULFURYLASE 1); sulfate adenylyltransferase (ATP) | chr3:8112837-8114734 FORWARDhighly similar to ( 665) loc_os03g53230 12003.m10296 protein bifunctional 3-phosphoadenosine 5-phosphosulfate synthetase, putative, expressedATPS ATP-sulfurylase sat MET3 PRK05537 PanC_ATPS no original description	1.83
15.1	metal handling.acquisition	orange1.1g006160m|pacid:18123090	Transcript	moderately similar to ( 380) AT5G49730 | Symbols: ATFRO6, FRO6 | ATFRO6 (FERRIC REDUCTION OXIDASE 6); ferric-chelate reductase/ oxidoreductase | chr5:20201355-20204455 REVERSEmoderately similar to ( 290) loc_os04g36720 12004.m08712 protein ferric reductase-like transmembrane component, putative, expressed no original description	1.38
15.2	metal handling.binding, chelation and storage	orange1.1g031705m|pacid:18099735	Transcript	moderately similar to ( 230) AT4G38580 | Symbols: ATFP6, HIPP26 | ATFP6 (FARNESYLATED PROTEIN 6); metal ion binding | chr4:18034596-18035693 FORWARDweakly similar to ( 186) loc_os04g17100 12004.m35260 protein farnesylated protein 1, putative, expressed no original description	1.71
16.1.5	secondary metabolism.isoprenoids.terpenoids	orange1.1g043754m|pacid:18098469	Transcript	moderately similar to ( 247) AT5G23960 | Symbols: ATTPS21, TPS21 | TPS21 (TERPENE SYNTHASE 21); (-)-E-beta-caryophyllene synthase/ alpha-humulene synthase | chr5:8092969-8095128 FORWARDmoderately similar to ( 333) DCS1_GOSHI (+)-delta-cadinene synthase (EC 4.2.3.13) (D-cadinene synthase) - Gossypium hirsutum (Upland cotton)moderately similar to ( 244) loc_os01g23530 12001.m08826 protein sesquiter…	2.65
16.2	secondary metabolism.phenylpropanoids	orange1.1g012489m|pacid:18138012	Transcript	highly similar to ( 637) AT2G39980 | Symbols: | transferase family protein | chr2:16688437-16689885 REVERSEvery weakly similar to (93.2) HCBT1_DIACA Anthranilate N-benzoyltransferase protein 1 (EC 2.3.1.144) (Anthranilate N-hydroxycinnamoyl/benzoyltransferase 1) - Dianthus caryophyllus (Carnation) (Clove pink)moderately similar to ( 436) loc_os01g63480 12001.m12464 protein AER, putative, expresse…	2.56
16.2	secondary metabolism.phenylpropanoids	orange1.1g013527m|pacid:18127016	Transcript	highly similar to ( 588) AT5G23940 | Symbols: EMB3009 | EMB3009 (embryo defective 3009); transferase/ transferase, transferring acyl groups other than amino-acyl groups | chr5:8076616-8079677 REVERSEvery weakly similar to (99.4) HCBT1_DIACA Anthranilate N-benzoyltransferase protein 1 (EC 2.3.1.144) (Anthranilate N-hydroxycinnamoyl/benzoyltransferase 1) - Dianthus caryophyllus (Carnation) (Clove p…	2.02
16.2	secondary metabolism.phenylpropanoids	orange1.1g013346m|pacid:18119790	Transcript	moderately similar to ( 407) AT5G17540 | Symbols: | transferase family protein | chr5:5782061-5783682 REVERSEweakly similar to ( 159) HCBT1_DIACA Anthranilate N-benzoyltransferase protein 1 (EC 2.3.1.144) (Anthranilate N-hydroxycinnamoyl/benzoyltransferase 1) - Dianthus caryophyllus (Carnation) (Clove pink)moderately similar to ( 427) loc_os10g35950 12010.m06411 protein 10-deacetylbaccatin III 10…	-1.41
16.2	secondary metabolism.phenylpropanoids	orange1.1g018116m|pacid:18094873	Transcript	weakly similar to ( 168) AT4G35160 | Symbols: | O-methyltransferase family 2 protein | chr4:16730989-16732808 REVERSEmoderately similar to ( 306) 7OMT9_MEDSA Isoflavone-7-O-methyltransferase 9 (EC 2.1.1.150) (Isoflavone-O-methyltransferase 9) (7 IOMT-9) - Medicago sativa (Alfalfa)moderately similar to ( 239) loc_os12g25450 12012.m06370 protein O-methyltransferase ZRP4, putative, expressedMethyltr…	-1
16.2	secondary metabolism.phenylpropanoids	orange1.1g031989m|pacid:18093075	Transcript	moderately similar to ( 232) AT5G48930 | Symbols: HCT | HCT (HYDROXYCINNAMOYL-COA SHIKIMATE/QUINATE HYDROXYCINNAMOYL TRANSFERASE); quinate O-hydroxycinnamoyltransferase/ shikimate O-hydroxycinnamoyltransferase/ transferase | chr5:19836654-19838092 REVERSEweakly similar to ( 155) HCBT1_DIACA Anthranilate N-benzoyltransferase protein 1 (EC 2.3.1.144) (Anthranilate N-hydroxycinnamoyl/benzoyltransfer…	1.67
16.2.1.1	secondary metabolism.phenylpropanoids.lignin biosynthesis.PAL	orange1.1g004955m|pacid:18113980	Transcript	nearly identical (1202) AT3G53260 | Symbols: PAL2, ATPAL2 | PAL2; phenylalanine ammonia-lyase | chr3:19744256-19746619 REVERSEnearly identical (1248) PAL3_PETCR Phenylalanine ammonia-lyase 3 (EC 4.3.1.5) - Petroselinum crispum (Parsley) (Petroselinum hortense)nearly identical (1103) loc_os02g41650 12002.m33781 protein phenylalanine ammonia-lyase, putative, expressedPAL PAL-HAL HutH PRK09367 no or…	1.85
16.2.1.9	secondary metabolism.phenylpropanoids.lignin biosynthesis.COMT	orange1.1g036971m|pacid:18126563	Transcript	weakly similar to ( 195) AT5G54160 | Symbols: ATOMT1, OMT1 | ATOMT1 (O-METHYLTRANSFERASE 1); caffeate O-methyltransferase/ myricetin 3'-O-methyltransferase/ quercetin 3-O-methyltransferase | chr5:21982075-21984167 FORWARDmoderately similar to ( 206) COMT1_CATRO Caffeic acid 3-O-methyltransferase (EC 2.1.1.68) (S-adenosysl-L-methionine:caffeic acid 3-O-methyltransferase) (COMT) (CAOMT) - Catharant…	-1.06
16.7	secondary metabolism.wax	orange1.1g006767m|pacid:18104145	Transcript	highly similar to ( 879) AT5G57800 | Symbols: FLP1, YRE, CER3, WAX2 | CER3 (ECERIFERUM 3); binding / catalytic/ iron ion binding / oxidoreductase | chr5:23420589-23423832 FORWARDhighly similar to ( 785) loc_os09g25850 12009.m05737 protein gl1 protein, putative, expressed no original description	2.28
16.7	secondary metabolism.wax	orange1.1g006722m|pacid:18135842	Transcript	highly similar to ( 781) AT1G02205 | Symbols: CER1 | CER1 (ECERIFERUM 1); octadecanal decarbonylase | chr1:418818-422154 FORWARDhighly similar to ( 705) loc_os10g33250 12010.m21915 protein CER1, putative, expressed no original description	-1.04
16.8.1.21	secondary metabolism.flavonoids.anthocyanins.anthocyanin 5-aromatic acyltransferase	orange1.1g012242m|pacid:18115704	Transcript	moderately similar to ( 372) AT3G29635 | Symbols: | transferase family protein | chr3:11465851-11467227 REVERSEweakly similar to ( 196) loc_os02g57480 12002.m10770 protein anthocyanin 5-aromatic acyltransferase, putative, expressedTransferase no original description	1.3	1.35
16.8.2	secondary metabolism.flavonoids.chalcones	orange1.1g016330m|pacid:18129298	Transcript	highly similar to ( 659) AT5G13930 | Symbols: CHS, TT4, ATCHS | TT4 (TRANSPARENT TESTA 4); naringenin-chalcone synthase | chr5:4488762-4490035 FORWARDhighly similar to ( 745) CHS2_CITSI Chalcone synthase 2 (EC 2.3.1.74) (Naringenin-chalcone synthase 2) - Citrus sinensis (Sweet orange)highly similar to ( 670) loc_os11g32650 12011.m07166 protein chalcone synthase, putative, expressedChal_sti_synt_N…	1.2	3.44
17.2.2	hormone metabolism.auxin.signal transduction	orange1.1g044749m|pacid:18107898	Transcript	moderately similar to ( 486) AT5G49980 | Symbols: AFB5 | AFB5 (Auxin F-Box protein 5); ubiquitin-protein ligase | chr5:20334420-20336531 REVERSEmoderately similar to ( 394) loc_os02g52230 12002.m10254 protein transport inhibitor response 1 protein, putative, expressed no original description	1.72
17.2.3	hormone metabolism.auxin.induced-regulated-responsive-activated	orange1.1g033749m|pacid:18136602	Transcript	weakly similar to ( 110) AT3G61900 | Symbols: | auxin-responsive family protein | chr3:22925813-22926379 FORWARDAuxin_inducible no original description	2.22
17.5.1	hormone metabolism.ethylene.synthesis-degradation	orange1.1g016776m|pacid:18101204	Transcript	highly similar to ( 528) AT4G25420 | Symbols: GA5, GA20OX1, AT2301, ATGA20OX1 | GA20OX1; gibberellin 20-oxidase | chr4:12990982-12992409 REVERSEhighly similar to ( 514) GAO1D_WHEAT Gibberellin 20 oxidase 1-D (EC 1.14.11.-) (Gibberellin C-20 oxidase 1-D) (GA 20-oxidase 1-D) (Ta20ox1D) (TaGA20ox1-D) (Protein Wga20) - Triticum aestivum (Wheat)moderately similar to ( 465) loc_os03g63970 12003.m11264 …	1.64
17.5.1	hormone metabolism.ethylene.synthesis-degradation	orange1.1g019665m|pacid:18111070	Transcript	moderately similar to ( 493) AT5G24530 | Symbols: DMR6 | DMR6 (DOWNY MILDEW RESISTANT 6); oxidoreductase/ oxidoreductase, acting on paired donors, with incorporation or reduction of molecular oxygen, 2-oxoglutarate as one donor, and incorporation of one atom each of oxygen into both donors | chr5:8378964-8383154 FORWARDmoderately similar to ( 221) FL3H_MALDO Naringenin,2-oxoglutarate 3-dioxygenas…	2.8	1.42
17.5.2	hormone metabolism.ethylene.signal transduction	orange1.1g005591m|pacid:18137483	Transcript	highly similar to ( 887) AT2G40940 | Symbols: ERS1, ERS | ERS1 (ETHYLENE RESPONSE SENSOR 1); ethylene binding / protein histidine kinase/ receptor | chr2:17084635-17086819 REVERSEhighly similar to ( 868) ETR1_MALDO Ethylene receptor (EC 2.7.13.3) - Malus domestica (Apple) (Malus sylvestris)highly similar to ( 879) loc_os03g49500 12003.m34910 protein ethylene receptor, putative, expressedPRK11107 …	1.63
17.5.2	hormone metabolism.ethylene.signal transduction	orange1.1g004510m|pacid:18093510	Transcript	highly similar to ( 900) AT3G04580 | Symbols: EIN4 | EIN4 (ETHYLENE INSENSITIVE 4); ethylene binding / glycogen synthase kinase 3/ protein histidine kinase/ receptor | chr3:1235576-1237965 REVERSEmoderately similar to ( 435) ETR1_MALDO Ethylene receptor (EC 2.7.13.3) - Malus domestica (Apple) (Malus sylvestris)highly similar to ( 666) loc_os04g08740 12004.m35115 protein ethylene receptor, putativ…	1.2
17.5.2	hormone metabolism.ethylene.signal transduction	orange1.1g005974m|pacid:18137484	Transcript	highly similar to ( 887) AT2G40940 | Symbols: ERS1, ERS | ERS1 (ETHYLENE RESPONSE SENSOR 1); ethylene binding / protein histidine kinase/ receptor | chr2:17084635-17086819 REVERSEhighly similar to ( 868) ETR1_MALDO Ethylene receptor (EC 2.7.13.3) - Malus domestica (Apple) (Malus sylvestris)highly similar to ( 878) loc_os03g49500 12003.m34910 protein ethylene receptor, putative, expressedPRK11107 …	1.57
17.6.1.11	hormone metabolism.gibberelin.synthesis-degradation.GA20 oxidase	orange1.1g016776m|pacid:18101204	Transcript	highly similar to ( 528) AT4G25420 | Symbols: GA5, GA20OX1, AT2301, ATGA20OX1 | GA20OX1; gibberellin 20-oxidase | chr4:12990982-12992409 REVERSEhighly similar to ( 514) GAO1D_WHEAT Gibberellin 20 oxidase 1-D (EC 1.14.11.-) (Gibberellin C-20 oxidase 1-D) (GA 20-oxidase 1-D) (Ta20ox1D) (TaGA20ox1-D) (Protein Wga20) - Triticum aestivum (Wheat)moderately similar to ( 465) loc_os03g63970 12003.m11264 …	1.64
17.6.2	hormone metabolism.gibberelin.signal transduction	orange1.1g019248m|pacid:18136202	Transcript	highly similar to ( 576) AT3G63010 | Symbols: ATGID1B, GID1B | GID1B (GA INSENSITIVE DWARF1B); hydrolase | chr3:23289717-23290998 FORWARDmoderately similar to ( 445) GID1_ORYSA Gibberellin receptor GID1 (EC 3.-.-.-) (Gibberellin-insensitive dwarf protein 1) (Protein GIBBERELLIN INSENSITIVE DWARF1) - Oryza sativa (Rice)moderately similar to ( 445) loc_os05g33730 12005.m07605 protein gibberellin re…	1.59
17.6.3	hormone metabolism.gibberelin.induced-regulated-responsive-activated	orange1.1g034269m|pacid:18094907	Transcript	GASA no original description	1.06
17.6.3	hormone metabolism.gibberelin.induced-regulated-responsive-activated	orange1.1g040854m|pacid:18135144	Transcript	weakly similar to ( 106) AT5G15230 | Symbols: GASA4 | GASA4 (GAST1 PROTEIN HOMOLOG 4) | chr5:4945286-4946025 FORWARDvery weakly similar to (85.5) loc_os09g24840 12009.m22085 protein GAST1 protein precursor, putative, expressedGASA no original description	-1.13
17.6.3	hormone metabolism.gibberelin.induced-regulated-responsive-activated	orange1.1g034862m|pacid:18092407	Transcript	very weakly similar to (80.1) AT1G22690 | Symbols: | gibberellin-responsive protein, putative | chr1:8027328-8027961 FORWARDGASA no original description	1.83
17.6.3	hormone metabolism.gibberelin.induced-regulated-responsive-activated	orange1.1g033656m|pacid:18092406	Transcript	very weakly similar to (82.4) AT1G22690 | Symbols: | gibberellin-responsive protein, putative | chr1:8027328-8027961 FORWARDGASA no original description	1.97
17.7.1.2	hormone metabolism.jasmonate.synthesis-degradation.lipoxygenase	orange1.1g002839m|pacid:18134722	Transcript	nearly identical (1263) AT1G55020 | Symbols: LOX1 | LOX1; lipoxygenase | chr1:20525798-20530143 FORWARDnearly identical (1220) LOX1_SOLTU Lipoxygenase 1 (EC 1.13.11.12) - Solanum tuberosum (Potato)nearly identical (1063) loc_os03g49380 12003.m35371 protein lipoxygenase 4, putative, expressedLipoxygenase PLAT_LH2 LH2 PLAT no original description	1.1
17.8.1	hormone metabolism.salicylic acid.synthesis-degradation	orange1.1g040907m|pacid:18119919	Transcript	weakly similar to ( 172) AT3G44870 | Symbols: | S-adenosyl-L-methionine:carboxyl methyltransferase family protein | chr3:16382277-16383605 FORWARDweakly similar to ( 119) BAMT_ANTMA Benzoate carboxyl methyltransferase (EC 2.1.1.-) (S-adenosyl-L-methionine:benzoic acid carboxyl methyltransferase) - Antirrhinum majus (Garden snapdragon)weakly similar to ( 114) loc_os04g57080 12004.m10594 protein ja…	1.14
17.8.1	hormone metabolism.salicylic acid.synthesis-degradation	orange1.1g045960m|pacid:18119380	Transcript	moderately similar to ( 207) AT5G66430 | Symbols: | S-adenosyl-L-methionine:carboxyl methyltransferase family protein | chr5:26525410-26526799 REVERSEweakly similar to ( 181) BAMT_ANTMA Benzoate carboxyl methyltransferase (EC 2.1.1.-) (S-adenosyl-L-methionine:benzoic acid carboxyl methyltransferase) - Antirrhinum majus (Garden snapdragon)weakly similar to ( 184) loc_os01g50610 12001.m150693 prote…	1.91
18.5.2.4	Co-factor and vitamine metabolism.folate & vitamine K.vitamine K.o-Succinyl-BenzoylCoa Synthetase	orange1.1g008491m|pacid:18114212	Transcript	highly similar to ( 641) AT1G30520 | Symbols: AAE14 | AAE14 (Acyl-Activating Enzyme 14); AMP binding / o-succinylbenzoate-CoA ligase | chr1:10811039-10813546 FORWARDweakly similar to ( 113) 4CL2_SOYBN 4-coumarate--CoA ligase 2 (EC 6.2.1.12) (4CL 2) (4-coumaroyl-CoA synthase 2) (Clone 4CL16) - Glycine max (Soybean)moderately similar to ( 263) loc_os08g03630 12008.m04507 protein AMP binding protein…	-1.23
19.3	tetrapyrrole synthesis.GSA	orange1.1g012368m|pacid:18133549	Transcript	highly similar to ( 630) AT1G80600 | Symbols: WIN1 | WIN1 (HOPW1-1-INTERACTING 1); N2-acetyl-L-ornithine:2-oxoglutarate 5-aminotransferase/ catalytic/ pyridoxal phosphate binding / transaminase | chr1:30298675-30300513 REVERSEweakly similar to ( 126) GSA_BRANA Glutamate-1-semialdehyde 2,1-aminomutase, chloroplast precursor (EC 5.4.3.8) (GSA) (Glutamate-1-semialdehyde aminotransferase) (GSA-AT) - …	1.13
19.3	tetrapyrrole synthesis.GSA	orange1.1g011959m|pacid:18117268	Transcript	highly similar to ( 747) AT3G48730 | Symbols: GSA2 | GSA2 (glutamate-1-semialdehyde 2,1-aminomutase 2); catalytic/ glutamate-1-semialdehyde 2,1-aminomutase/ pyridoxal phosphate binding / transaminase | chr3:18049697-18051550 FORWARDhighly similar to ( 748) GSA_BRANA Glutamate-1-semialdehyde 2,1-aminomutase, chloroplast precursor (EC 5.4.3.8) (GSA) (Glutamate-1-semialdehyde aminotransferase) (GSA-…	-1.19
19.5	tetrapyrrole synthesis.porphobilinogen deaminase	orange1.1g020472m|pacid:18129339	Transcript	moderately similar to ( 368) AT5G08280 | Symbols: HEMC | HEMC (HYDROXYMETHYLBILANE SYNTHASE); hydroxymethylbilane synthase | chr5:2663763-2665596 REVERSEmoderately similar to ( 367) HEM3_PEA Porphobilinogen deaminase, chloroplast precursor (EC 2.5.1.61) (PBG) (Hydroxymethylbilane synthase) (HMBS) (Pre-uroporphyrinogen synthase) - Pisum sativum (Garden pea)moderately similar to ( 327) loc_os02g072…	-1.38
19.7	tetrapyrrole synthesis.uroporphyrinogen decarboxylase	orange1.1g016596m|pacid:18119480	Transcript	highly similar to ( 619) AT2G40490 | Symbols: HEME2 | HEME2; uroporphyrinogen decarboxylase | chr2:16912961-16914988 FORWARDhighly similar to ( 647) DCUP_TOBAC Uroporphyrinogen decarboxylase, chloroplast precursor (EC 4.1.1.37) (URO-D) (UPD) - Nicotiana tabacum (Common tobacco)highly similar to ( 609) loc_os03g21900 12003.m07594 protein uroporphyrinogen decarboxylase, putative, expressedhemE URO-…	-1.06
19.8	tetrapyrrole synthesis.coproporphyrinogen III oxidase	orange1.1g016102m|pacid:18135676	Transcript	highly similar to ( 560) AT1G03475 | Symbols: LIN2, HEMF1, ATCPO-I | LIN2 (LESION INITIATION 2); coproporphyrinogen oxidase | chr1:869302-871175 REVERSEhighly similar to ( 570) HEM6_SOYBN Coproporphyrinogen III oxidase, chloroplast precursor (EC 1.3.3.3) (Coproporphyrinogenase) (Coprogen oxidase) - Glycine max (Soybean)highly similar to ( 528) loc_os04g52130 12004.m101648 protein coproporphyrinog…	-1.03
19.99	tetrapyrrole synthesis.unspecified	orange1.1g020950m|pacid:18106260	Transcript	moderately similar to ( 344) AT5G43860 | Symbols: ATCLH2, CLH2 | ATCLH2; chlorophyllase | chr5:17630492-17632184 FORWARDweakly similar to ( 192) CLH1_CITSI Chlorophyllase-1, chloroplast precursor (EC 3.1.1.14) (Chlorophyll-chlorophyllido hydrolase 1) (Chlase 1) - Citrus sinensis (Sweet orange)moderately similar to ( 245) loc_os10g28370 12010.m05717 protein chlorophyllase-2, chloroplast precursor,…	1.08
20.1	stress.biotic	orange1.1g021196m|pacid:18094530	Transcript	very weakly similar to (99.0) AT2G25470 | Symbols: AtRLP21 | AtRLP21 (Receptor Like Protein 21); protein binding | chr2:10838420-10841881 FORWARD no original description	1.4	2.56
20.1	stress.biotic	orange1.1g046345m|pacid:18126616	Transcript	moderately similar to ( 231) AT4G27190 | Symbols: | disease resistance protein (NBS-LRR class), putative | chr4:13620977-13623934 REVERSEmoderately similar to ( 218) loc_os11g29090 12011.m06821 protein NB-ARC domain containing proteinNB-ARC no original description	1.17
20.1	stress.biotic	orange1.1g043450m|pacid:18105551	Transcript	weakly similar to ( 188) AT3G14470 | Symbols: | disease resistance protein (NBS-LRR class), putative | chr3:4857940-4861104 FORWARDmoderately similar to ( 211) loc_os04g02110 12004.m101448 protein disease resistance RPP13-like protein 1, putative, expressedNB-ARC no original description	1.05
20.1	stress.biotic	orange1.1g026037m|pacid:18120935	Transcript	moderately similar to ( 261) AT5G38280 | Symbols: PR5K | PR5K; kinase/ transmembrane receptor protein serine/threonine kinase | chr5:15293325-15295838 REVERSEmoderately similar to ( 307) TP1A_MALDO Thaumatin-like protein 1a precursor (Allergen Mal d 2) (Mdtl1) (Pathogenesis-related protein 5a) (PR-5a) - Malus domestica (Apple) (Malus sylvestris)moderately similar to ( 233) loc_os03g14050 12003.m3…	1.72
20.1	stress.biotic	orange1.1g040659m|pacid:18132635	Transcript	moderately similar to ( 347) AT5G63020 | Symbols: | disease resistance protein (CC-NBS-LRR class), putative | chr5:25283252-25286002 REVERSEmoderately similar to ( 285) loc_os01g57870 12001.m150747 protein disease resistance protein RPS2, putative, expressedNB-ARC no original description	1.08
20.1	stress.biotic	orange1.1g044755m|pacid:18113412	Transcript	moderately similar to ( 258) AT4G27190 | Symbols: | disease resistance protein (NBS-LRR class), putative | chr4:13620977-13623934 REVERSEmoderately similar to ( 264) loc_os01g72680 12001.m13302 protein disease resistance protein RPS2, putativeNB-ARC no original description	1.03
20.1	stress.biotic	orange1.1g044801m|pacid:18115665	Transcript	moderately similar to ( 253) AT5G24090 | Symbols: | acidic endochitinase (CHIB1) | chr5:8143805-8145153 REVERSEmoderately similar to ( 292) CHIA_TOBAC Acidic endochitinase precursor (EC 3.2.1.14) - Nicotiana tabacum (Common tobacco)moderately similar to ( 267) loc_os07g19040 12007.m06343 protein acidic endochitinase precursor, putativeGlyco_hydro_18 no original description	3.13
20.1	stress.biotic	orange1.1g045716m|pacid:18098525	Transcript	moderately similar to ( 267) AT4G24180 | Symbols: | FUNCTIONS IN: molecular_function unknown; INVOLVED IN: response to other organism; LOCATED IN: endomembrane system; CONTAINS InterPro DOMAIN/s: Thaumatin, pathogenesis-related (InterPro:IPR001938); BEST Arabidopsis thaliana protein match is: thaumatin, putative (TAIR:AT4G38660.2); Has 1060 Blast hits to 1045 proteins in 143 species: Archae - 0; …	1.52
20.1	stress.biotic	orange1.1g031330m|pacid:18139622	Transcript	moderately similar to ( 223) AT5G17540 | Symbols: | transferase family protein | chr5:5782061-5783682 REVERSEmoderately similar to ( 214) loc_os10g35950 12010.m06411 protein 10-deacetylbaccatin III 10-O-acetyltransferase, putative, expressedTransferase no original description	1.1
20.1	stress.biotic	orange1.1g048566m|pacid:18099151	Transcript	moderately similar to ( 237) AT4G27190 | Symbols: | disease resistance protein (NBS-LRR class), putative | chr4:13620977-13623934 REVERSEmoderately similar to ( 211) loc_os01g72680 12001.m13302 protein disease resistance protein RPS2, putativeNB-ARC no original description	1.02
20.1	stress.biotic	orange1.1g003996m|pacid:18129839	Transcript	moderately similar to ( 208) AT4G27190 | Symbols: | disease resistance protein (NBS-LRR class), putative | chr4:13620977-13623934 REVERSEmoderately similar to ( 206) loc_os11g29090 12011.m06821 protein NB-ARC domain containing proteinNB-ARC no original description	1.41
20.1	stress.biotic	orange1.1g027116m|pacid:18097746	Transcript	very weakly similar to (89.0) AT5G49290 | Symbols: | protein binding | chr5:19980195-19983869 FORWARD no original description	1.97
20.1	stress.biotic	orange1.1g042791m|pacid:18119374	Transcript	moderately similar to ( 293) AT3G14470 | Symbols: | disease resistance protein (NBS-LRR class), putative | chr3:4857940-4861104 FORWARDmoderately similar to ( 342) loc_os05g41290 12005.m08304 protein disease resistance RPP13-like protein 1, putative, expressedNB-ARC no original description	1.08
20.1.3	stress.biotic.signalling	orange1.1g007278m|pacid:18132382	Transcript	moderately similar to ( 441) AT3G48090 | Symbols: EDS1 | EDS1 (enhanced disease susceptibility 1); lipase/ signal transducer/ triacylglycerol lipase | chr3:17755553-17757292 REVERSEmoderately similar to ( 484) loc_os09g22450 12009.m05451 protein EDS1-like protein, putative, expressed no original description	1.2
20.1.7	stress.biotic.PR-proteins	orange1.1g029641m|pacid:18118285	Transcript	weakly similar to ( 179) AT1G58170 | Symbols: | disease resistance-responsive protein-related / dirigent protein-related | chr1:21536188-21536745 FORWARDweakly similar to ( 170) loc_os11g07830 12011.m04979 protein dirigent-like protein pDIR9, putative, expressedDirigent no original description	1.8	5.97
20.1.7	stress.biotic.PR-proteins	orange1.1g038494m|pacid:18119447	Transcript	moderately similar to ( 219) AT4G27190 | Symbols: | disease resistance protein (NBS-LRR class), putative | chr4:13620977-13623934 REVERSEweakly similar to ( 196) loc_os01g72680 12001.m13302 protein disease resistance protein RPS2, putativeNB-ARC no original description	2.83
20.1.7	stress.biotic.PR-proteins	orange1.1g046577m|pacid:18116362	Transcript	weakly similar to ( 151) AT4G26090 | Symbols: RPS2 | RPS2 (RESISTANT TO P. SYRINGAE 2); protein binding | chr4:13224596-13227325 FORWARDweakly similar to ( 165) loc_os11g29090 12011.m06821 protein NB-ARC domain containing protein no original description	1.07
20.1.7	stress.biotic.PR-proteins	orange1.1g042541m|pacid:18097961	Transcript	moderately similar to ( 466) AT5G66900 | Symbols: | disease resistance protein (CC-NBS-LRR class), putative | chr5:26714931-26717757 REVERSEmoderately similar to ( 286) loc_os12g39620 12012.m073872 protein disease resistance protein, putative, expressedNB-ARC no original description	1.16
20.1.7	stress.biotic.PR-proteins	orange1.1g029746m|pacid:18128403	Transcript	moderately similar to ( 210) AT1G58170 | Symbols: | disease resistance-responsive protein-related / dirigent protein-related | chr1:21536188-21536745 FORWARDweakly similar to ( 177) loc_os12g07580 12012.m04747 protein disease resistance response protein 206, putative, expressedDirigent no original description	2.78
20.1.7	stress.biotic.PR-proteins	orange1.1g000802m|pacid:18126981	Transcript	highly similar to ( 654) AT5G17680 | Symbols: | disease resistance protein (TIR-NBS-LRR class), putative | chr5:5822999-5827153 FORWARDweakly similar to ( 122) loc_os01g15580 12001.m08156 protein disease resistance protein RGA2, putative, expressedNB-ARC TIR TIR no original description	1.24
20.1.7	stress.biotic.PR-proteins	orange1.1g004197m|pacid:18129825	Transcript	very weakly similar to (92.4) AT4G27190 | Symbols: | disease resistance protein (NBS-LRR class), putative | chr4:13620977-13623934 REVERSEvery weakly similar to (84.0) loc_os11g29090 12011.m06821 protein NB-ARC domain containing protein no original description	1.03
20.1.7	stress.biotic.PR-proteins	orange1.1g003330m|pacid:18091548	Transcript	highly similar to ( 919) AT4G33300 | Symbols: ADR1-L1 | ADR1-L1 (ADR1-like 1); ATP binding / protein binding | chr4:16051162-16054005 REVERSEhighly similar to ( 699) loc_os12g39620 12012.m073872 protein disease resistance protein, putative, expressedNB-ARC no original description	1.26
20.1.7	stress.biotic.PR-proteins	orange1.1g038902m|pacid:18108659	Transcript	moderately similar to ( 221) AT4G27190 | Symbols: | disease resistance protein (NBS-LRR class), putative | chr4:13620977-13623934 REVERSEweakly similar to ( 173) loc_os11g29090 12011.m06821 protein NB-ARC domain containing proteinNB-ARC no original description	1.2
20.1.7.6.1	stress.biotic.PR-proteins.proteinase inhibitors.trypsin inhibitor	orange1.1g004469m|pacid:18132969	Transcript	highly similar to ( 737) AT1G72500 | Symbols: | inter-alpha-trypsin inhibitor heavy chain-related | chr1:27295336-27298556 REVERSEhighly similar to ( 660) loc_os07g42280 12007.m08463 protein von Willebrand factor type A domain containing protein, expressedvWA_interalpha_trypsin_inhibitor vWFA vWA_subgroup no original description	1.19
20.2.1	stress.abiotic.heat	orange1.1g003827m|pacid:18121551	Transcript	nearly identical (1190) AT2G04030 | Symbols: CR88 | CR88; ATP binding | chr2:1281983-1285909 FORWARDhighly similar to ( 535) HSP83_IPONI Heat shock protein 83 - Ipomoea nil (Japanese morning glory) (Pharbitis nil)nearly identical (1138) loc_os09g29840 12009.m06135 protein endoplasmin precursor, putative, expressedPRK05218 HtpG HSP90 no original description	-1.22
20.2.1	stress.abiotic.heat	orange1.1g027900m|pacid:18102788	Transcript	very weakly similar to (80.1) HS21C_PEA Small heat shock protein, chloroplast precursor - Pisum sativum (Garden pea)very weakly similar to ( 100) loc_os05g23140 12005.m06609 protein retrotransposon protein, putative, unclassified, expressed no original description	-1.29
20.2.1	stress.abiotic.heat	orange1.1g028960m|pacid:18134524	Transcript	moderately similar to ( 263) AT2G20560 | Symbols: | DNAJ heat shock family protein | chr2:8848353-8849815 REVERSEvery weakly similar to (87.8) DNJH_CUCSA DnaJ protein homolog (DNAJ-1) - Cucumis sativus (Cucumber)moderately similar to ( 254) loc_os05g48810 12005.m27974 protein dnaJ homolog subfamily B member 5, putative, expressedDnaJ no original description	1.8	2.43
20.2.3	stress.abiotic.drought/salt	orange1.1g004876m|pacid:18114733	Transcript	highly similar to ( 881) AT1G30360 | Symbols: ERD4 | ERD4 (early-responsive to dehydration 4) | chr1:10715892-10718799 FORWARDhighly similar to ( 818) loc_os07g05570 12007.m29066 protein ERD4 protein, putative, expressedCOG5594 DUF221 no original description	1.21
20.2.3	stress.abiotic.drought/salt	orange1.1g027932m|pacid:18138798	Transcript	weakly similar to ( 119) AT4G20260 | Symbols: ATPCAP1, PCAP1 | DREPP plasma membrane polypeptide family protein | chr4:10941593-10943227 FORWARDvery weakly similar to (81.3) SRS1_ORYSA Salt-stress root protein RS1 - Oryza sativa (Rice)very weakly similar to (99.4) loc_os02g18410 12002.m07084 protein DREPP2 protein, putative, expressedDREPP no original description	2.64
20.2.99	stress.abiotic.unspecified	orange1.1g031262m|pacid:18107444	Transcript	moderately similar to ( 234) AT1G44760 | Symbols: | universal stress protein (USP) family protein | chr1:16896894-16898427 REVERSEmoderately similar to ( 218) loc_os01g65440 12001.m12655 protein universal stress protein family protein, expressed no original description	-1.17
21.1	redox.thioredoxin	orange1.1g030870m|pacid:18100173	Transcript	weakly similar to ( 183) AT2G15570 | Symbols: ATHM3, ATM3 | thioredoxin M-type 3, chloroplast (TRX-M3) | chr2:6791556-6792902 REVERSEweakly similar to ( 119) TRXM_PEA Thioredoxin M-type, chloroplast precursor (TRX-M) - Pisum sativum (Garden pea)weakly similar to ( 120) loc_os04g35150 12004.m08605 protein thioredoxin family proteinThioredoxin TRX_family trxA PRK10996 no original description	-1.51
21.1	redox.thioredoxin	orange1.1g030784m|pacid:18100172	Transcript	weakly similar to ( 185) AT2G15570 | Symbols: ATHM3, ATM3 | thioredoxin M-type 3, chloroplast (TRX-M3) | chr2:6791556-6792902 REVERSEweakly similar to ( 116) TRXM_PEA Thioredoxin M-type, chloroplast precursor (TRX-M) - Pisum sativum (Garden pea)weakly similar to ( 120) loc_os04g35150 12004.m08605 protein thioredoxin family proteinThioredoxin TRX_family trxA PRK10996 no original description	-1.58
21.1	redox.thioredoxin	orange1.1g041160m|pacid:18116936	Transcript	moderately similar to ( 235) AT3G06730 | Symbols: | thioredoxin family protein | chr3:2124276-2125845 FORWARDmoderately similar to ( 201) loc_os08g29110 12008.m06915 protein thioredoxin, putative, expressed no original description	-1.61
21.1	redox.thioredoxin	orange1.1g023089m|pacid:18130423	Transcript	moderately similar to ( 256) AT5G61440 | Symbols: ACHT5 | ACHT5 (ATYPICAL CYS HIS RICH THIOREDOXIN 5) | chr5:24707658-24708684 FORWARDmoderately similar to ( 251) loc_os03g21000 12003.m35200 protein thioredoxin-like 1, putative, expressed no original description	-1.71
21.1	redox.thioredoxin	orange1.1g022923m|pacid:18115009	Transcript	moderately similar to ( 294) AT1G08570 | Symbols: ACHT4 | ACHT4 (ATYPICAL CYS HIS RICH THIOREDOXIN 4); oxidoreductase, acting on sulfur group of donors, disulfide as acceptor | chr1:2713604-2714312 FORWARDmoderately similar to ( 260) loc_os03g21000 12003.m35200 protein thioredoxin-like 1, putative, expressed no original description	-1.02
21.2.1	redox.ascorbate and glutathione.ascorbate	orange1.1g016584m|pacid:18107939	Transcript	highly similar to ( 512) AT1G77490 | Symbols: TAPX | TAPX (THYLAKOIDAL ASCORBATE PEROXIDASE); L-ascorbate peroxidase | chr1:29117688-29120046 FORWARDmoderately similar to ( 482) APX6_ORYSA Probable L-ascorbate peroxidase 6, chloroplast precursor (EC 1.11.1.11) (OsAPx06) - Oryza sativa (Rice)moderately similar to ( 482) loc_os12g07820 12012.m04769 protein OsAPx6 - Stromal Ascorbate Peroxidase enco…	-1.02
21.2.1	redox.ascorbate and glutathione.ascorbate	orange1.1g019824m|pacid:18113367	Transcript	moderately similar to ( 372) AT4G32320 | Symbols: APX6 | APX6; L-ascorbate peroxidase/ heme binding / peroxidase | chr4:15602777-15605234 FORWARDweakly similar to ( 142) APX4_ORYSA Probable L-ascorbate peroxidase 4 (EC 1.11.1.11) (OsAPx04) - Oryza sativa (Rice)moderately similar to ( 316) loc_os08g41090 12008.m08087 protein L-ascorbate peroxidase 4, putative, expressedascorbate_peroxidase plant_p…	-1.23
21.4	redox.glutaredoxins	orange1.1g039216m|pacid:18093825	Transcript	moderately similar to ( 227) AT5G01420 | Symbols: | glutaredoxin family protein | chr5:174886-176091 REVERSEweakly similar to ( 197) loc_os03g44650 12003.m09504 protein electron transporter/ thiol-disulfide exchange intermediate, putative, expressedGRX_GRX_like no original description	-1.24
21.4	redox.glutaredoxins	orange1.1g038258m|pacid:18118276	Transcript	moderately similar to ( 267) AT5G03870 | Symbols: | glutaredoxin family protein | chr5:1035813-1036967 REVERSEweakly similar to ( 171) loc_os04g33680 12004.m08463 protein electron transporter, putative, expressedGRX_GRX_like no original description	-1.51
21.5	redox.peroxiredoxin	orange1.1g045485m|pacid:18101097	Transcript	moderately similar to ( 250) AT3G52960 | Symbols: | peroxiredoxin type 2, putative | chr3:19639699-19640403 FORWARDmoderately similar to ( 249) loc_os06g42000 12006.m08732 protein peroxiredoxin-5, mitochondrial precursor, putative, expressedPRX5_like AHP1 Redoxin PRX_family no original description	-1.05
21.6	redox.dismutases and catalases	orange1.1g025006m|pacid:18121805	Transcript	moderately similar to ( 385) AT5G23310 | Symbols: FSD3 | FSD3 (FE SUPEROXIDE DISMUTASE 3); superoxide dismutase | chr5:7850624-7852241 FORWARDmoderately similar to ( 226) SODF_NICPL Superoxide dismutase [Fe], chloroplast (EC 1.15.1.1) (Fragment) - Nicotiana plumbaginifolia (Leadwort-leaved tobacco)moderately similar to ( 333) loc_os06g05110 12006.m31976 protein superoxide dismutase, chloroplast, …	-1.07
23.1.1.3	nucleotide metabolism.synthesis.pyrimidine.dihydroorotase	orange1.1g019093m|pacid:18105498	Transcript	highly similar to ( 579) AT4G22930 | Symbols: PYR4, DHOASE | PYR4 (PYRIMIDIN 4); dihydroorotase/ hydrolase/ hydrolase, acting on carbon-nitrogen (but not peptide) bonds, in cyclic amides | chr4:12019315-12021200 FORWARDhighly similar to ( 558) loc_os01g54370 12001.m11601 protein dihydroorotase, mitochondrial precursor, putative, expressedPRK05451 PyrC DHOase no original description	-1.08
23.1.1.3	nucleotide metabolism.synthesis.pyrimidine.dihydroorotase	orange1.1g020186m|pacid:18105499	Transcript	highly similar to ( 524) AT4G22930 | Symbols: PYR4, DHOASE | PYR4 (PYRIMIDIN 4); dihydroorotase/ hydrolase/ hydrolase, acting on carbon-nitrogen (but not peptide) bonds, in cyclic amides | chr4:12019315-12021200 FORWARDhighly similar to ( 513) loc_os01g54370 12001.m11601 protein dihydroorotase, mitochondrial precursor, putative, expressedPRK05451 PyrC DHOase no original description	-1.43
23.1.1.10	nucleotide metabolism.synthesis.pyrimidine.CTP synthetase	orange1.1g048183m|pacid:18133448	Transcript	highly similar to ( 956) AT3G12670 | Symbols: emb2742 | emb2742 (embryo defective 2742); CTP synthase/ catalytic | chr3:4020351-4024086 REVERSEhighly similar to ( 946) loc_os01g43020 12001.m10565 protein CTP synthase, putative, expressedPRK05380 PyrG CTP_synth_N CTGs GATase1_CTP_Synthase GATase PRK06186 no original description	-1.05
23.3.2.3	nucleotide metabolism.salvage.nucleoside kinases.thymidine kinase	orange1.1g026304m|pacid:18126349	Transcript	moderately similar to ( 310) AT3G07800 | Symbols: | thymidine kinase, putative | chr3:2489944-2490935 REVERSEmoderately similar to ( 311) KITH_ORYSA Thymidine kinase (EC 2.7.1.21) - Oryza sativa (Rice)moderately similar to ( 315) loc_os03g02200 12003.m05763 protein thymidine kinase, putative, expressedTK Tdk PRK04296 no original description	-1.12
23.4.10	nucleotide metabolism.phosphotransfer and pyrophosphatases.nucleoside diphosphate kinase	orange1.1g026906m|pacid:18132168	Transcript	moderately similar to ( 289) AT5G63310 | Symbols: NDPK2, NDPK1A, NDPK IA IA, NDPK IA, ATNDPK2 | NDPK2 (NUCLEOSIDE DIPHOSPHATE KINASE 2); ATP binding / nucleoside diphosphate kinase/ protein binding | chr5:25372122-25373838 REVERSEmoderately similar to ( 301) NDK2_SPIOL Nucleoside diphosphate kinase 2, chloroplast precursor (EC 2.7.4.6) (Nucleoside diphosphate kinase II) (NDK II) (NDP kinase II) (…	-1.06
23.5.4	nucleotide metabolism.deoxynucleotide metabolism.ribonucleoside-diphosphate reductase	orange1.1g040427m|pacid:18138231	Transcript	highly similar to ( 546) AT3G27060 | Symbols: TSO2 | TSO2 (TSO meaning 'ugly' in Chinese); oxidoreductase/ ribonucleoside-diphosphate reductase/ transition metal ion binding | chr3:9979971-9981057 REVERSEhighly similar to ( 585) RIR2_TOBAC Ribonucleoside-diphosphate reductase small chain (EC 1.17.4.1) (Ribonucleotide reductase small subunit) (Ribonucleoside-diphosphate reductase R2 subunit) - Nic…	-1.16
23.5.4	nucleotide metabolism.deoxynucleotide metabolism.ribonucleoside-diphosphate reductase	orange1.1g003561m|pacid:18093900	Transcript	nearly identical (1474) AT2G21790 | Symbols: R1, RNR1, CLS8, ATRNR1 | RNR1 (RIBONUCLEOTIDE REDUCTASE 1); ATP binding / protein binding / ribonucleoside-diphosphate reductase | chr2:9293529-9297580 FORWARDnearly identical (1460) loc_os06g07210 12006.m31786 protein ribonucleoside-diphosphate reductase large subunit, putative, expressedRibonuc_red_lgC PRK07207 RNR_1 NrdA PRK12365 PRK06539 PRK08447 P…	-1.24
23.5.5	nucleotide metabolism.deoxynucleotide metabolism.dUTP diphosphatase	orange1.1g027765m|pacid:18091501	Transcript	moderately similar to ( 254) AT3G46940 | Symbols: | deoxyuridine 5'-triphosphate nucleotidohydrolase family | chr3:17288367-17288867 REVERSEmoderately similar to ( 232) loc_os03g46640 12003.m09682 protein deoxyuridine 5-triphosphate nucleotidohydrolase, putative, expressedDut dUTPase dut no original description	-1.31
26.1	misc.cytochrome P450	orange1.1g010388m|pacid:18133196	Transcript	moderately similar to ( 388) AT5G07990 | Symbols: TT7, CYP75B1, D501 | TT7 (TRANSPARENT TESTA 7); flavonoid 3'-monooxygenase/ oxygen binding | chr5:2560437-2562859 FORWARDmoderately similar to ( 371) F3PH_PETHY Flavonoid 3'-monooxygenase (EC 1.14.13.21) (Flavonoid 3'-hydroxylase) (Cytochrome P450 75B2) - Petunia hybrida (Petunia)highly similar to ( 708) loc_os09g26960 12009.m05848 protein flavono…	2.9	1.36
26.2	misc.UDP glucosyl and glucoronyl transferases	orange1.1g004760m|pacid:18103835	Transcript	highly similar to ( 755) AT3G15940 | Symbols: | glycosyl transferase family 1 protein | chr3:5393632-5396187 REVERSEweakly similar to ( 105) loc_os01g15780 12001.m42953 protein transferase, transferring glycosyl groups, putative, expressedRfaG Glycos_transf_1 no original description	1.04
26.2	misc.UDP glucosyl and glucoronyl transferases	orange1.1g012063m|pacid:18136774	Transcript	moderately similar to ( 466) AT4G01070 | Symbols: GT72B1, UGT72B1 | GT72B1; UDP-glucosyltransferase/ UDP-glycosyltransferase/ transferase, transferring glycosyl groups | chr4:461858-463300 REVERSEweakly similar to ( 130) ZOX_PHAVU Zeatin O-xylosyltransferase (EC 2.4.2.40) (Zeatin O-beta-D-xylosyltransferase) - Phaseolus vulgaris (Kidney bean) (French bean)moderately similar to ( 327) loc_os11g386…	1.19
26.2	misc.UDP glucosyl and glucoronyl transferases	orange1.1g011685m|pacid:18138840	Transcript	highly similar to ( 574) AT2G35100 | Symbols: ARAD1 | ARAD1 (ARABINAN DEFICIENT 1); catalytic/ transferase, transferring glycosyl groups | chr2:14793993-14795564 REVERSEmoderately similar to ( 445) loc_os07g37960 12007.m08045 protein exostosin-like, putative, expressedExostosin no original description	1.32
26.2	misc.UDP glucosyl and glucoronyl transferases	orange1.1g012893m|pacid:18104187	Transcript	moderately similar to ( 454) AT5G17050 | Symbols: UGT78D2 | UGT78D2 (UDP-GLUCOSYL TRANSFERASE 78D2); UDP-glycosyltransferase/ anthocyanidin 3-O-glucosyltransferase/ quercetin 3-O-glucosyltransferase/ transferase, transferring glycosyl groups | chr5:5607828-5609392 REVERSEmoderately similar to ( 313) UFOG_SOLME Anthocyanidin 3-O-glucosyltransferase (EC 2.4.1.115) (Flavonol 3-O-glucosyltransferase)…	1.17
26.2	misc.UDP glucosyl and glucoronyl transferases	orange1.1g046605m|pacid:18100131	Transcript	highly similar to ( 546) AT4G34131 | Symbols: UGT73B3 | UGT73B3 (UDP-glucosyl transferase 73B3); UDP-glycosyltransferase/ abscisic acid glucosyltransferase/ quercetin 3-O-glucosyltransferase/ transferase, transferring hexosyl groups | chr4:16343268-16344713 REVERSEweakly similar to ( 171) ZOX_PHAVU Zeatin O-xylosyltransferase (EC 2.4.2.40) (Zeatin O-beta-D-xylosyltransferase) - Phaseolus vulgaris…	1.15
26.2	misc.UDP glucosyl and glucoronyl transferases	orange1.1g012412m|pacid:18119614	Transcript	moderately similar to ( 444) AT2G43840 | Symbols: UGT74F1 | UDP-glucoronosyl/UDP-glucosyl transferase family protein | chr2:18157681-18159166 FORWARDmoderately similar to ( 368) IAAG_MAIZE Indole-3-acetate beta-glucosyltransferase (EC 2.4.1.121) (IAA-Glu synthetase) ((Uridine 5'-diphosphate-glucose:indol-3-ylacetyl)-beta-D-glucosyl transferase) - Zea mays (Maize)moderately similar to ( 399) loc_o…	1.35
26.3.2	misc.gluco-, galacto- and mannosidases.beta-galactosidase	orange1.1g003076m|pacid:18091581	Transcript	nearly identical (1297) AT4G36360 | Symbols: BGAL3 | BGAL3 (beta-galactosidase 3); beta-galactosidase/ catalytic/ cation binding / sugar binding | chr4:17176840-17181143 REVERSEnearly identical (1120) BGAL_ASPOF Beta-galactosidase precursor (EC 3.2.1.23) (Lactase) - Asparagus officinalis (Garden asparagus)nearly identical (1299) loc_os03g06940 12003.m35030 protein beta-galactosidase precursor, pu…	1.39
26.3.4	misc.gluco-, galacto- and mannosidases.endoglucanase	orange1.1g010522m|pacid:18137096	Transcript	highly similar to ( 815) AT4G02290 | Symbols: AtGH9B13 | AtGH9B13 (Arabidopsis thaliana glycosyl hydrolase 9B13); catalytic/ hydrolase, hydrolyzing O-glycosyl compounds | chr4:1002654-1005125 REVERSEhighly similar to ( 738) GUN3_ORYSA Endoglucanase 3 precursor (EC 3.2.1.4) (Endo-1,4-beta glucanase 3) (OsGLU8) - Oryza sativa (Rice)highly similar to ( 738) loc_os01g21070 12001.m08591 protein endogl…	-1.51
26.4	misc.beta 1,3 glucan hydrolases	orange1.1g028392m|pacid:18134950	Transcript	weakly similar to ( 133) AT1G18650 | Symbols: PDCB3 | PDCB3 (PLASMODESMATA CALLOSE-BINDING PROTEIN 3); callose binding / polysaccharide binding | chr1:6419036-6420413 REVERSEvery weakly similar to (90.9) E13B_WHEAT Glucan endo-1,3-beta-glucosidase precursor (EC 3.2.1.39) ((1->3)-beta-glucan endohydrolase) ((1->3)-beta-glucanase) (Beta-1,3-endoglucanase) - Triticum aestivum (Wheat)weakly similar t…	-1.16
26.4	misc.beta 1,3 glucan hydrolases	orange1.1g034483m|pacid:18103162	Transcript	weakly similar to ( 121) AT1G78520 | Symbols: | FUNCTIONS IN: molecular_function unknown; INVOLVED IN: biological_process unknown; LOCATED IN: endomembrane system; CONTAINS InterPro DOMAIN/s: X8 (InterPro:IPR012946); BEST Arabidopsis thaliana protein match is: glycosyl hydrolase family protein 17 (TAIR:AT2G43670.1); Has 747 Blast hits to 711 proteins in 30 species: Archae - 0; Bacteria - 0; Metaz…	-1.25
26.4.1	misc.beta 1,3 glucan hydrolases.glucan endo-1,3-beta-glucosidase	orange1.1g018966m|pacid:18129193	Transcript	moderately similar to ( 382) AT3G57240 | Symbols: BG3 | BG3 (BETA-1,3-GLUCANASE 3); cellulase/ hydrolase, hydrolyzing O-glycosyl compounds | chr3:21181916-21183045 REVERSEmoderately similar to ( 434) E13B_PRUPE Glucan endo-1,3-beta-glucosidase, basic isoform precursor (EC 3.2.1.39) ((1->3)-beta-glucan endohydrolase) ((1->3)-beta-glucanase) (Beta-1,3-endoglucanase) (PpGns1) - Prunus persica (Peach…	4.58
26.4.1	misc.beta 1,3 glucan hydrolases.glucan endo-1,3-beta-glucosidase	orange1.1g010931m|pacid:18115155	Transcript	highly similar to ( 719) AT1G66250 | Symbols: | glycosyl hydrolase family 17 protein | chr1:24693063-24695416 FORWARDmoderately similar to ( 234) E13B_WHEAT Glucan endo-1,3-beta-glucosidase precursor (EC 3.2.1.39) ((1->3)-beta-glucan endohydrolase) ((1->3)-beta-glucanase) (Beta-1,3-endoglucanase) - Triticum aestivum (Wheat)highly similar to ( 675) loc_os03g12140 12003.m101243 protein glucan endo-…	-1
26.4.1	misc.beta 1,3 glucan hydrolases.glucan endo-1,3-beta-glucosidase	orange1.1g018955m|pacid:18093650	Transcript	moderately similar to ( 388) AT3G57270 | Symbols: BG1 | BG1 (BETA-1,3-GLUCANASE 1); catalytic/ cation binding / hydrolase, hydrolyzing O-glycosyl compounds | chr3:21191336-21193118 REVERSEmoderately similar to ( 441) E13B_PRUPE Glucan endo-1,3-beta-glucosidase, basic isoform precursor (EC 3.2.1.39) ((1->3)-beta-glucan endohydrolase) ((1->3)-beta-glucanase) (Beta-1,3-endoglucanase) (PpGns1) - Prun…	3.81
26.6	misc.O-methyl transferases	orange1.1g030988m|pacid:18103424	Transcript	weakly similar to ( 181) AT5G54160 | Symbols: ATOMT1, OMT1 | ATOMT1 (O-METHYLTRANSFERASE 1); caffeate O-methyltransferase/ myricetin 3'-O-methyltransferase/ quercetin 3-O-methyltransferase | chr5:21982075-21984167 FORWARDweakly similar to ( 190) COMT1_CATRO Caffeic acid 3-O-methyltransferase (EC 2.1.1.68) (S-adenosysl-L-methionine:caffeic acid 3-O-methyltransferase) (COMT) (CAOMT) - Catharanthus …	1.03
26.6	misc.O-methyl transferases	orange1.1g016341m|pacid:18096499	Transcript	highly similar to ( 564) AT1G04870 | Symbols: PRMT10, ATPRMT10 | PRMT10; [myelin basic protein]-arginine N-methyltransferase/ histone-arginine N-methyltransferase/ methyltransferase/ protein-arginine omega-N asymmetric methyltransferase/ protein-arginine omega-N monomethyltransferase | chr1:1373485-1375598 REVERSEhighly similar to ( 550) loc_os06g05090 12006.m091600 protein methyltransferase, put…	1.12
26.6	misc.O-methyl transferases	orange1.1g024350m|pacid:18126282	Transcript	moderately similar to ( 255) AT5G54160 | Symbols: ATOMT1, OMT1 | ATOMT1 (O-METHYLTRANSFERASE 1); caffeate O-methyltransferase/ myricetin 3'-O-methyltransferase/ quercetin 3-O-methyltransferase | chr5:21982075-21984167 FORWARDmoderately similar to ( 271) COMT1_CATRO Caffeic acid 3-O-methyltransferase (EC 2.1.1.68) (S-adenosysl-L-methionine:caffeic acid 3-O-methyltransferase) (COMT) (CAOMT) - Catha…	1.01
26.7	misc.oxidases - copper, flavone etc	orange1.1g041732m|pacid:18123891	Transcript	highly similar to ( 597) AT4G29720 | Symbols: ATPAO5 | ATPAO5 (Polyamine oxidase 5); amine oxidase/ electron carrier/ oxidoreductase | chr4:14553456-14555057 REVERSEmoderately similar to ( 375) loc_os01g51320 12001.m11313 protein peroxisomal N1-acetyl-spermine/spermidine oxidase, putative, expressedAmino_oxidase no original description	1.06
26.8	misc.nitrilases, *nitrile lyases, berberine bridge enzymes, reticuline oxidases, troponine reductases	orange1.1g024752m|pacid:18108774	Transcript	moderately similar to ( 313) AT5G06060 | Symbols: | tropinone reductase, putative / tropine dehydrogenase, putative | chr5:1824066-1825833 REVERSEvery weakly similar to (90.5) FABG4_BRANA 3-oxoacyl-[acyl-carrier-protein] reductase 4 (EC 1.1.1.100) (3-ketoacyl-acyl carrier protein reductase 4) (Fragment) - Brassica napus (Rape)moderately similar to ( 299) loc_os03g16220 12003.m101290 protein tropi…	-1.06
26.8	misc.nitrilases, *nitrile lyases, berberine bridge enzymes, reticuline oxidases, troponine reductases	orange1.1g009873m|pacid:18102897	Transcript	highly similar to ( 626) AT1G14190 | Symbols: | glucose-methanol-choline (GMC) oxidoreductase family protein | chr1:4852802-4854307 FORWARDmoderately similar to ( 403) loc_os08g31030 12008.m07102 protein protein HOTHEAD precursor, putative, expressedBetA PRK02106 GMC_oxred_C GMC_oxred_N no original description	1.06
26.8	misc.nitrilases, *nitrile lyases, berberine bridge enzymes, reticuline oxidases, troponine reductases	orange1.1g009485m|pacid:18121438	Transcript	highly similar to ( 677) AT1G30760 | Symbols: | FAD-binding domain-containing protein | chr1:10918321-10920441 FORWARDmoderately similar to ( 435) loc_os06g35550 12006.m08092 protein retrotransposon protein, putative, Ty1-copia subclass, expressedFAD_binding_4 GlcD no original description	1.7
26.8	misc.nitrilases, *nitrile lyases, berberine bridge enzymes, reticuline oxidases, troponine reductases	orange1.1g009399m|pacid:18114643	Transcript	highly similar to ( 716) AT2G34790 | Symbols: MEE23, EDA28 | MEE23 (MATERNAL EFFECT EMBRYO ARREST 23); FAD binding / catalytic/ electron carrier/ oxidoreductase | chr2:14673998-14677237 REVERSEmoderately similar to ( 450) loc_os06g35550 12006.m08092 protein retrotransposon protein, putative, Ty1-copia subclass, expressedGlcD FAD_binding_4 no original description	1.86
26.8	misc.nitrilases, *nitrile lyases, berberine bridge enzymes, reticuline oxidases, troponine reductases	orange1.1g024469m|pacid:18124905	Transcript	moderately similar to ( 302) AT2G23620 | Symbols: ATMES1, MES1 | MES1 (METHYL ESTERASE 1); hydrolase, acting on ester bonds / methyl indole-3-acetate esterase/ methyl jasmonate esterase/ methyl salicylate esterase | chr2:10047462-10049248 REVERSEmoderately similar to ( 223) HNL_HEVBR (S)-acetone-cyanohydrin lyase (EC 4.1.2.39) ((S)-hydroxynitrile lyase) ((S)-hydroxynitrilase) (Oxynitrilase) - Hev…	1.96
26.8	misc.nitrilases, *nitrile lyases, berberine bridge enzymes, reticuline oxidases, troponine reductases	orange1.1g022603m|pacid:18113897	Transcript	moderately similar to ( 212) AT3G10870 | Symbols: MES17, ATMES17 | MES17 (METHYL ESTERASE 17); hydrolase/ hydrolase, acting on ester bonds / methyl indole-3-acetate esterase | chr3:3401228-3402612 REVERSEweakly similar to ( 101) PIR7A_ORYSA Probable esterase PIR7A (EC 3.1.-.-) - Oryza sativa (Rice)moderately similar to ( 202) loc_os11g02580 12011.m04456 protein esterase PIR7A, putative, expressed…	-1.27
26.9	misc.glutathione S transferases	orange1.1g027956m|pacid:18099750	Transcript	moderately similar to ( 297) AT2G30860 | Symbols: ATGSTF9, GLUTTR, ATGSTF7 | ATGSTF9 (GLUTATHIONE S-TRANSFERASE PHI 9); glutathione peroxidase/ glutathione transferase | chr2:13139132-13140079 FORWARDweakly similar to ( 178) GSTH1_ORYSA Probable glutathione S-transferase GSTF1 (EC 2.5.1.18) (GST-I) - Oryza sativa (Rice)weakly similar to ( 192) loc_os03g04260 12003.m05957 protein glutathione S-tra…	1.77
26.9	misc.glutathione S transferases	orange1.1g031879m|pacid:18118604	Transcript	weakly similar to ( 112) AT5G41210 | Symbols: ATGSTT1, GST10, GSTU12 | ATGSTT1 (GLUTATHIONE S-TRANSFERASE THETA 1); glutathione transferase | chr5:16492550-16493884 REVERSEvery weakly similar to (91.3) loc_os11g37730 12011.m080028 protein glutathione S-transferase theta-1, putative, expressedGST_C_Theta no original description	-1.03
26.9	misc.glutathione S transferases	orange1.1g047906m|pacid:18135543	Transcript	GST_C_Tau no original description	1.49
26.1	misc.cytochrome P450	orange1.1g010097m|pacid:18110786	Transcript	highly similar to ( 686) AT5G25900 | Symbols: GA3, CYP701A3, ATKO1 | GA3 (GA REQUIRING 3); ent-kaurene oxidase/ oxygen binding | chr5:9036073-9038278 FORWARDweakly similar to ( 188) C98A1_SORBI Cytochrome P450 98A1 (EC 1.14.-.-) - Sorghum bicolor (Sorghum) (Sorghum vulgare)highly similar to ( 582) loc_os06g37364 12006.m08270 protein ent-kaurene oxidase, putative, expressedp450 CypX no original de…	2.62
26.1	misc.cytochrome P450	orange1.1g036614m|pacid:18134343	Transcript	very weakly similar to (92.0) AT4G39510 | Symbols: CYP96A12 | CYP96A12; electron carrier/ heme binding / iron ion binding / monooxygenase/ oxygen binding | chr4:18368945-18370471 REVERSE no original description	1.47
26.1	misc.cytochrome P450	orange1.1g037361m|pacid:18115316	Transcript	highly similar to ( 604) AT1G64950 | Symbols: CYP89A5 | CYP89A5; electron carrier/ heme binding / iron ion binding / monooxygenase/ oxygen binding | chr1:24127587-24129119 FORWARDmoderately similar to ( 373) C77A1_SOLME Cytochrome P450 77A1 (EC 1.14.-.-) (CYPLXXVIIA1) (P-450EG6) (Fragment) - Solanum melongena (Eggplant) (Aubergine)moderately similar to ( 480) loc_os10g37110 12010.m06511 protein t…	1.6
26.1	misc.cytochrome P450	orange1.1g042507m|pacid:18092678	Transcript	highly similar to ( 647) AT3G19270 | Symbols: CYP707A4 | CYP707A4; (+)-abscisic acid 8'-hydroxylase/ oxygen binding | chr3:6673885-6676400 REVERSEmoderately similar to ( 247) C85A_PHAVU Cytochrome P450 85A (EC 1.14.-.-) (C6-oxidase) - Phaseolus vulgaris (Kidney bean) (French bean)highly similar to ( 665) loc_os09g28390 12009.m05990 protein ent-kaurenoic acid oxidase 1, putative, expressedp450 Cyp…	2.16
26.1	misc.cytochrome P450	orange1.1g009840m|pacid:18095593	Transcript	highly similar to ( 670) AT5G24910 | Symbols: CYP714A1 | CYP714A1; electron carrier/ heme binding / iron ion binding / monooxygenase/ oxygen binding | chr5:8567674-8570260 REVERSEmoderately similar to ( 264) C72A1_CATRO Cytochrome P450 72A1 (EC 1.3.3.9) (CYPLXXII) (Secologanin synthase) (SLS) - Catharanthus roseus (Rosy periwinkle) (Madagascar periwinkle)moderately similar to ( 493) loc_os12g0264…	1.54
26.1	misc.cytochrome P450	orange1.1g010172m|pacid:18093020	Transcript	moderately similar to ( 377) AT5G07990 | Symbols: TT7, CYP75B1, D501 | TT7 (TRANSPARENT TESTA 7); flavonoid 3'-monooxygenase/ oxygen binding | chr5:2560437-2562859 FORWARDmoderately similar to ( 375) F3PH_PETHY Flavonoid 3'-monooxygenase (EC 1.14.13.21) (Flavonoid 3'-hydroxylase) (Cytochrome P450 75B2) - Petunia hybrida (Petunia)highly similar to ( 590) loc_os09g26960 12009.m05848 protein flavono…	1.07
26.1	misc.cytochrome P450	orange1.1g021280m|pacid:18117132	Transcript	moderately similar to ( 288) AT1G12740 | Symbols: CYP87A2 | CYP87A2; electron carrier/ heme binding / iron ion binding / monooxygenase/ oxygen binding | chr1:4342462-4344569 FORWARDmoderately similar to ( 283) C87A3_ORYSA Cytochrome P450 87A3 (EC 1.14.-.-) - Oryza sativa (Rice)moderately similar to ( 289) loc_os02g45280 12002.m09565 protein cytochrome P450 87A3, putative, expressed no original de…	3.32
26.1	misc.cytochrome P450	orange1.1g009414m|pacid:18118569	Transcript	highly similar to ( 660) AT2G46660 | Symbols: CYP78A6 | CYP78A6; electron carrier/ heme binding / iron ion binding / monooxygenase/ oxygen binding | chr2:19153602-19155417 REVERSEhighly similar to ( 681) C78A3_SOYBN Cytochrome P450 78A3 (EC 1.14.-.-) - Glycine max (Soybean)highly similar to ( 573) loc_os08g43390 12008.m08313 protein cytochrome P450 78A3, putative, expressedp450 CypX no original d…	1.66
26.1	misc.cytochrome P450	orange1.1g012019m|pacid:18138014	Transcript	highly similar to ( 729) AT5G05690 | Symbols: CPD, CYP90A, CYP90, CBB3, DWF3, CYP90A1 | CPD (CONSTITUTIVE PHOTOMORPHOGENIC DWARF); electron carrier/ heme binding / iron ion binding / monooxygenase/ oxygen binding | chr5:1702907-1706348 REVERSEmoderately similar to ( 343) C90D2_ORYSA Cytochrome P450 90D2 (EC 1.14.-.-) (C6-oxidase) - Oryza sativa (Rice)highly similar to ( 538) loc_os11g04710 12011.…	1.76
26.1	misc.cytochrome P450	orange1.1g010923m|pacid:18133174	Transcript	highly similar to ( 644) AT3G13730 | Symbols: CYP90D1 | CYP90D1; oxidoreductase, acting on paired donors, with incorporation or reduction of molecular oxygen, NADH or NADPH as one donor, and incorporation of one atom of oxygen / oxygen binding | chr3:4498330-4500836 REVERSEhighly similar to ( 620) C90D2_ORYSA Cytochrome P450 90D2 (EC 1.14.-.-) (C6-oxidase) - Oryza sativa (Rice)highly similar to (…	1.36
26.1	misc.cytochrome P450	orange1.1g009312m|pacid:18128821	Transcript	moderately similar to ( 437) AT4G12300 | Symbols: CYP706A4 | CYP706A4; electron carrier/ heme binding / iron ion binding / monooxygenase/ oxygen binding | chr4:7308016-7309692 REVERSEmoderately similar to ( 298) C75A3_PETHY Flavonoid 3',5'-hydroxylase 2 (EC 1.14.13.88) (F3'5'H) (Cytochrome P450 75A3) (CYPLXXVA3) - Petunia hybrida (Petunia)moderately similar to ( 380) loc_os08g43440 12008.m08318 p…	-1.01
26.1	misc.cytochrome P450	orange1.1g040489m|pacid:18115317	Transcript	moderately similar to ( 405) AT2G12190 | Symbols: | cytochrome P450, putative | chr2:4891807-4893345 REVERSEmoderately similar to ( 223) C77A3_SOYBN Cytochrome P450 77A3 (EC 1.14.-.-) - Glycine max (Soybean)moderately similar to ( 295) loc_os10g37110 12010.m06511 protein transposon protein, putative, unclassified, expressedp450 no original description	1.57
26.12	misc.peroxidases	orange1.1g020149m|pacid:18098789	Transcript	highly similar to ( 512) AT5G66390 | Symbols: | peroxidase 72 (PER72) (P72) (PRXR8) | chr5:26516063-26517329 REVERSEmoderately similar to ( 291) PER1_ARAHY Cationic peroxidase 1 precursor (EC 1.11.1.7) (PNPC1) - Arachis hypogaea (Peanut)moderately similar to ( 474) loc_os01g15830 12001.m08181 protein peroxidase 72 precursor, putative, expressedsecretory_peroxidase plant_peroxidase peroxidase asco…	1.18
26.19	misc.plastocyanin-like	orange1.1g033108m|pacid:18091682	Transcript	weakly similar to ( 145) AT2G02850 | Symbols: ARPN | ARPN (PLANTACYANIN); copper ion binding / electron carrier | chr2:826630-827720 REVERSEweakly similar to ( 140) BABL_CUCSA Basic blue protein (Cusacyanin) (Plantacyanin) (CBP) - Cucumis sativus (Cucumber)weakly similar to ( 149) loc_os03g50160 12003.m10011 protein chemocyanin precursor, putative, expressedCu_bind_like no original description	-1.11
26.19	misc.plastocyanin-like	orange1.1g018026m|pacid:18096566	Transcript	very weakly similar to (89.0) AT5G26330 | Symbols: | plastocyanin-like domain-containing protein / mavicyanin, putative | chr5:9241614-9242635 REVERSEvery weakly similar to (91.7) BCP_PEA Blue copper protein precursor - Pisum sativum (Garden pea)very weakly similar to (99.0) loc_os09g29390 12009.m06090 protein blue copper protein precursor, putative, expressedCu_bind_like no original description	1.62
26.21	misc.protease inhibitor/seed storage/lipid transfer protein (LTP) family protein	orange1.1g034237m|pacid:18131173	Transcript	very weakly similar to (81.3) AT3G18280 | Symbols: | protease inhibitor/seed storage/lipid transfer protein (LTP) family protein | chr3:6267102-6267392 FORWARDnsLTP2 no original description	2.36
26.21	misc.protease inhibitor/seed storage/lipid transfer protein (LTP) family protein	orange1.1g029668m|pacid:18122840	Transcript	very weakly similar to (92.8) AT3G43720 | Symbols: | protease inhibitor/seed storage/lipid transfer protein (LTP) family protein | chr3:15615549-15617099 REVERSEweakly similar to ( 104) loc_os05g41030 12005.m08279 protein lipid binding protein, putative, expressed no original description	1.29
26.21	misc.protease inhibitor/seed storage/lipid transfer protein (LTP) family protein	orange1.1g033404m|pacid:18134399	Transcript	weakly similar to ( 113) AT2G37870 | Symbols: | protease inhibitor/seed storage/lipid transfer protein (LTP) family protein | chr2:15859280-15859723 FORWARDvery weakly similar to (83.2) loc_os04g33920 12004.m08486 protein lipid binding protein, putative, expressed no original description	2.71
26.26.1	misc.aminotransferases.aminotransferase class IV family protein	orange1.1g019488m|pacid:18100942	Transcript	moderately similar to ( 365) AT5G57850 | Symbols: | aminotransferase class IV family protein | chr5:23435548-23437287 REVERSEmoderately similar to ( 404) loc_os01g13690 12001.m97493 protein aldehyde dehydrogenase, putative, expressedADCL_like PLPDE_IV D-AAT_like IlvE PRK06680 PRK08320 Aminotran_4 PRK07849 PRK06606 BCAT_beta_family PRK12479 PRK07650 no original description	2.11
26.28	misc.GDSL-motif lipase	orange1.1g047500m|pacid:18112254	Transcript	moderately similar to ( 365) AT1G29670 | Symbols: | GDSL-motif lipase/hydrolase family protein | chr1:10375843-10377717 FORWARDvery weakly similar to (85.1) APG_BRANA Anter-specific proline-rich protein APG (Protein CEX) (Fragment) - Brassica napus (Rape)moderately similar to ( 324) loc_os05g44200 12005.m08546 protein anther-specific proline-rich protein APG, putative, expressedSGNH_plant_lipase_…	-1.48
27.1	RNA.processing	orange1.1g018365m|pacid:18134980	Transcript	moderately similar to ( 416) AT5G15390 | Symbols: | tRNA/rRNA methyltransferase (SpoU) family protein | chr5:4995333-4997255 FORWARDmoderately similar to ( 360) loc_os07g40700 12007.m079737 protein rRNA methylase-like protein, putative, expressedSpoU_methylase SpoU PRK11081 no original description	-1.07
27.1.2	RNA.processing.RNA helicase	orange1.1g008602m|pacid:18120362	Transcript	highly similar to ( 622) AT1G12770 | Symbols: EMB1586 | EMB1586 (embryo defective 1586); ATP binding / ATP-dependent helicase/ helicase/ nucleic acid binding | chr1:4351888-4353543 FORWARDweakly similar to ( 129) IF4A_WHEAT Eukaryotic initiation factor 4A (EC 3.6.1.-) (ATP-dependent RNA helicase eIF4A) (eIF-4A) - Triticum aestivum (Wheat)highly similar to ( 604) loc_os02g42406 12002.m09276 protei…	-1.1
27.1.2	RNA.processing.RNA helicase	orange1.1g047490m|pacid:18103953	Transcript	highly similar to ( 555) AT4G09730 | Symbols: | DEAD/DEAH box helicase, putative | chr4:6136333-6139510 FORWARDweakly similar to ( 147) DB10_NICSY ATP-dependent RNA helicase-like protein DB10 (EC 3.6.1.-) - Nicotiana sylvestris (Wood tobacco)highly similar to ( 584) loc_os01g08930 12001.m07518 protein ATP-dependent RNA helicase rhlE, putative, expressedSrmB PRK11776 PRK11192 PRK04837 PRK04537 PRK…	-1.05
27.1.2	RNA.processing.RNA helicase	orange1.1g010762m|pacid:18100583	Transcript	highly similar to ( 590) AT3G53110 | Symbols: LOS4 | LOS4 (LOW EXPRESSION OF OSMOTICALLY RESPONSIVE GENES 4); ATP-dependent helicase/ RNA helicase/ RNA-dependent ATPase | chr3:19687968-19690423 FORWARDmoderately similar to ( 209) IF4A3_NICPL Eukaryotic initiation factor 4A-3 (EC 3.6.1.-) (ATP-dependent RNA helicase eIF4A-3) (eIF-4A-3) - Nicotiana plumbaginifolia (Leadwort-leaved tobacco)highly si…	1.35
27.1.2	RNA.processing.RNA helicase	orange1.1g004518m|pacid:18136098	Transcript	highly similar to ( 816) AT5G63630 | Symbols: | DEAD box RNA helicase, putative | chr5:25472598-25475196 REVERSEweakly similar to ( 181) DB10_NICSY ATP-dependent RNA helicase-like protein DB10 (EC 3.6.1.-) - Nicotiana sylvestris (Wood tobacco)highly similar to ( 703) loc_os01g43120 12001.m10575 protein ATP-dependent RNA helicase has1, putative, expressedSrmB PRK11776 DEADc PRK11192 PRK01297 PRK10…	-1.28
27.2	RNA.transcription	orange1.1g003789m|pacid:18110485	Transcript	nearly identical (1031) AT1G14790 | Symbols: RDR1, ATRDRP1 | RDR1 (RNA-DEPENDENT RNA POLYMERASE 1); RNA-directed RNA polymerase/ nucleic acid binding | chr1:5094317-5097817 REVERSEhighly similar to ( 904) loc_os02g50330 12002.m10067 protein RNA-directed RNA polymerase 2, putative, expressedRdRP no original description	1.7	2.4
27.2	RNA.transcription	orange1.1g015889m|pacid:18105869	Transcript	moderately similar to ( 471) AT3G22590 | Symbols: | RNA pol II accessory factor Cdc73 family protein | chr3:8003999-8005452 FORWARDmoderately similar to ( 344) loc_os03g46190 12003.m35341 protein parafibromin, putative, expressedCDC73 CDC73 no original description	1.17
27.3	RNA.regulation of transcription	orange1.1g025637m|pacid:18107851	Transcript	moderately similar to ( 379) AT1G21600 | Symbols: PTAC6 | PTAC6 (PLASTID TRANSCRIPTIONALLY ACTIVE6) | chr1:7571514-7573782 REVERSEmoderately similar to ( 298) loc_os11g01890 12011.m079927 protein expressed protein no original description	-1.18
27.3.8	RNA.regulation of transcription.C2C2(Zn) DOF zinc finger family	orange1.1g021502m|pacid:18114206	Transcript	weakly similar to ( 105) AT1G28310 | Symbols: | Dof-type zinc finger domain-containing protein | chr1:9912534-9913685 REVERSEvery weakly similar to ( 100) MNB1A_MAIZE Dof zinc finger protein MNB1A - Zea mays (Maize)weakly similar to ( 109) loc_os01g09720 12001.m07596 protein dof zinc finger protein PBF, putativezf-Dof no original description	1.3	1.45
27.3.3	RNA.regulation of transcription.AP2/EREBP, APETALA2/Ethylene-responsive element binding protein family	orange1.1g026607m|pacid:18137425	Transcript	weakly similar to ( 127) AT2G44840 | Symbols: ATERF13, EREBP, ERF13 | ERF13 (ETHYLENE-RESPONSIVE ELEMENT BINDING FACTOR 13); DNA binding / transcription factor | chr2:18495440-18496120 FORWARDweakly similar to ( 126) ERF1_TOBAC Ethylene-responsive transcription factor 1 (Ethylene-responsive element-binding factor 1) (EREBP-1) (NtERF1) - Nicotiana tabacum (Common tobacco)weakly similar to ( 110) l…	-1.48
27.3.4	RNA.regulation of transcription.ARF, Auxin Response Factor family	orange1.1g005368m|pacid:18135942	Transcript	highly similar to ( 650) AT4G23980 | Symbols: ARF9 | ARF9 (AUXIN RESPONSE FACTOR 9); transcription factor | chr4:12451592-12454737 FORWARDhighly similar to ( 600) loc_os02g35140 12002.m08602 protein auxin response factor 1, putative, expressedAuxin_resp B3 no original description	-1.04
27.3.4	RNA.regulation of transcription.ARF, Auxin Response Factor family	orange1.1g006028m|pacid:18135944	Transcript	highly similar to ( 667) AT3G61830 | Symbols: ARF18 | ARF18 (AUXIN RESPONSE FACTOR 18); transcription factor | chr3:22888171-22891179 FORWARDhighly similar to ( 605) loc_os02g35140 12002.m08602 protein auxin response factor 1, putative, expressedAuxin_resp B3 no original description	-1.06
27.3.4	RNA.regulation of transcription.ARF, Auxin Response Factor family	orange1.1g005623m|pacid:18135943	Transcript	highly similar to ( 659) AT3G61830 | Symbols: ARF18 | ARF18 (AUXIN RESPONSE FACTOR 18); transcription factor | chr3:22888171-22891179 FORWARDhighly similar to ( 598) loc_os02g35140 12002.m08602 protein auxin response factor 1, putative, expressedAuxin_resp B3 no original description	-1.03
27.3.5	RNA.regulation of transcription.ARR	orange1.1g042079m|pacid:18095547	Transcript	weakly similar to ( 157) AT2G40670 | Symbols: ARR16, RR16 | ARR16 (ARABIDOPSIS RESPONSE REGULATOR 16); transcription regulator/ two-component response regulator | chr2:16970258-16971120 FORWARDweakly similar to ( 140) loc_os12g04500 12012.m04444 protein OsRR10 - Rice type-A response regulator, expressedREC no original description	-1.29
27.3.5	RNA.regulation of transcription.ARR	orange1.1g048660m|pacid:18132569	Transcript	weakly similar to ( 193) AT3G48100 | Symbols: ARR5, ATRR2, IBC6 | ARR5 (ARABIDOPSIS RESPONSE REGULATOR 5); transcription regulator/ two-component response regulator | chr3:17759112-17760740 REVERSEweakly similar to ( 148) loc_os11g04720 12011.m04670 protein OsRR9 - Rice type-A response regulator, expressedREC Response_reg CheY REC no original description	1.89
27.3.6	RNA.regulation of transcription.bHLH,Basic Helix-Loop-Helix family	orange1.1g028489m|pacid:18109480	Transcript	weakly similar to ( 123) AT3G17100 | Symbols: | transcription factor | chr3:5831552-5832244 FORWARDvery weakly similar to (94.0) loc_os03g19780 12003.m07393 protein expressed protein no original description	1.15
27.3.6	RNA.regulation of transcription.bHLH,Basic Helix-Loop-Helix family	orange1.1g012156m|pacid:18122029	Transcript	weakly similar to ( 191) AT2G24260 | Symbols: | basic helix-loop-helix (bHLH) family protein | chr2:10319646-10322177 REVERSEweakly similar to ( 180) loc_os09g25040 12009.m05657 protein BHLH transcription factor, putative, expressed no original description	1.41
27.3.6	RNA.regulation of transcription.bHLH,Basic Helix-Loop-Helix family	orange1.1g024653m|pacid:18124235	Transcript	weakly similar to ( 170) AT1G18400 | Symbols: BEE1 | BEE1 (BR Enhanced Expression 1); transcription factor | chr1:6331464-6333576 FORWARDweakly similar to ( 117) loc_os05g01256 12005.m27660 protein DNA binding protein, putative, expressed no original description	1.13
27.3.6	RNA.regulation of transcription.bHLH,Basic Helix-Loop-Helix family	orange1.1g024670m|pacid:18112547	Transcript	weakly similar to ( 140) AT1G68810 | Symbols: | basic helix-loop-helix (bHLH) family protein | chr1:25861289-25862882 FORWARDweakly similar to ( 127) loc_os03g15440 12003.m06981 protein DNA binding protein, putative, expressed no original description	1.12
27.3.8	RNA.regulation of transcription.C2C2(Zn) DOF zinc finger family	orange1.1g021633m|pacid:18132437	Transcript	weakly similar to ( 196) AT5G62940 | Symbols: | Dof-type zinc finger domain-containing protein | chr5:25257183-25258504 REVERSEweakly similar to ( 113) PBF_MAIZE Dof zinc finger protein PBF (Prolamin box-binding factor) - Zea mays (Maize)weakly similar to ( 171) loc_os02g47810 12002.m09815 protein dof domain, zinc finger family protein, expressedzf-Dof no original description	1.37
27.3.8	RNA.regulation of transcription.C2C2(Zn) DOF zinc finger family	orange1.1g024786m|pacid:18125216	Transcript	weakly similar to ( 135) AT5G66940 | Symbols: | Dof-type zinc finger domain-containing protein | chr5:26727989-26728666 REVERSEweakly similar to ( 101) PBF_MAIZE Dof zinc finger protein PBF (Prolamin box-binding factor) - Zea mays (Maize)weakly similar to ( 105) loc_os01g09720 12001.m07596 protein dof zinc finger protein PBF, putativezf-Dof no original description	1.53
27.3.10	RNA.regulation of transcription.C2C2(Zn) YABBY family	orange1.1g028144m|pacid:18110594	Transcript	moderately similar to ( 236) AT2G45190 | Symbols: AFO, FIL, YAB1 | AFO (ABNORMAL FLORAL ORGANS); protein binding / transcription factor/ transcription regulator | chr2:18628450-18630552 REVERSEweakly similar to ( 138) YAB1_ORYSA Protein YABBY (OsYAB1) (Filamentous flower protein 1) - Oryza sativa (Rice)moderately similar to ( 213) loc_os04g45330 12004.m09486 protein yabby14 protein, putative, exp…	-1.15
27.3.11	RNA.regulation of transcription.C2H2 zinc finger family	orange1.1g048287m|pacid:18134525	Transcript	moderately similar to ( 370) AT1G03840 | Symbols: MGP | MGP (Magpie); nucleic acid binding / protein binding / transcription factor/ zinc ion binding | chr1:967596-970058 REVERSEmoderately similar to ( 336) loc_os01g14010 12001.m08007 protein zinc finger, C2H2 type family protein, expressed no original description	1.13
27.3.17	RNA.regulation of transcription.CPP(Zn),CPP1-related transcription factor family	orange1.1g002213m|pacid:18113194	Transcript	weakly similar to ( 185) AT3G22780 | Symbols: TSO1, ATTSO1 | TSO1 (CHINESE FOR 'UGLY'); transcription factor | chr3:8048927-8052058 FORWARDweakly similar to ( 187) loc_os07g07974 12007.m05257 protein TSO1, putative, expressed no original description	-1.93
27.3.17	RNA.regulation of transcription.CPP(Zn),CPP1-related transcription factor family	orange1.1g014239m|pacid:18097686	Transcript	moderately similar to ( 202) AT3G22780 | Symbols: TSO1, ATTSO1 | TSO1 (CHINESE FOR 'UGLY'); transcription factor | chr3:8048927-8052058 FORWARDmoderately similar to ( 202) loc_os07g07974 12007.m05257 protein TSO1, putative, expressed no original description	-1.72
27.3.17	RNA.regulation of transcription.CPP(Zn),CPP1-related transcription factor family	orange1.1g006300m|pacid:18126590	Transcript	moderately similar to ( 246) AT4G14770 | Symbols: TCX2, ATTCX2 | TCX2 (TESMIN/TSO1-LIKE CXC 2); transcription factor | chr4:8481522-8484825 REVERSEmoderately similar to ( 250) loc_os07g07974 12007.m05257 protein TSO1, putative, expressed no original description	-1.36
27.3.18	RNA.regulation of transcription.E2F/DP transcription factor family	orange1.1g042344m|pacid:18132551	Transcript	moderately similar to ( 218) AT3G48160 | Symbols: DEL1, E2L3, E2FE | DEL1 (DP-E2F-LIKE 1); DNA binding / transcription factor | chr3:17783641-17785846 FORWARDweakly similar to ( 198) loc_os02g50630 12002.m10097 protein transcription regulator of the cell cycle TaE2Fe, putative, expressed no original description	-1.4
27.3.18	RNA.regulation of transcription.E2F/DP transcription factor family	orange1.1g015627m|pacid:18118032	Transcript	moderately similar to ( 381) AT2G36010 | Symbols: E2F3, ATE2FA | E2F3 (E2F TRANSCRIPTION FACTOR 3); DNA binding / transcription factor | chr2:15119688-15122893 FORWARDmoderately similar to ( 372) loc_os12g06200 12012.m26841 protein transcription factor E2F2, putative, expressedE2F_TDP no original description	-1.13
27.3.18	RNA.regulation of transcription.E2F/DP transcription factor family	orange1.1g018790m|pacid:18123040	Transcript	moderately similar to ( 288) AT3G01330 | Symbols: DEL3, E2L2, E2FF | DEL3 (DP-E2F-LIKE PROTEIN 3); DNA binding / transcription factor | chr3:124596-126805 REVERSEmoderately similar to ( 254) loc_os02g50630 12002.m10097 protein transcription regulator of the cell cycle TaE2Fe, putative, expressedE2F_TDP no original description	-1.16
27.3.20	RNA.regulation of transcription.G2-like transcription factor family, GARP	orange1.1g018015m|pacid:18133512	Transcript	moderately similar to ( 347) AT1G79430 | Symbols: APL, WDY | APL (ALTERED PHLOEM DEVELOPMENT); transcription factor/ transcription regulator | chr1:29877521-29879135 REVERSEmoderately similar to ( 296) loc_os02g07770 12002.m06123 protein APL, putative no original description	1.07
27.3.20	RNA.regulation of transcription.G2-like transcription factor family, GARP	orange1.1g011048m|pacid:18096814	Transcript	moderately similar to ( 285) AT2G03500 | Symbols: | myb family transcription factor | chr2:1059926-1062259 FORWARDweakly similar to ( 140) loc_os01g08160 12001.m07441 protein myb-like DNA-binding domain, SHAQKYF class family protein, expressed no original description	1.05
27.3.21	RNA.regulation of transcription.GRAS transcription factor family	orange1.1g045051m|pacid:18097497	Transcript	highly similar to ( 551) AT1G07530 | Symbols: SCL14, ATGRAS2, GRAS2 | SCL14 (SCARECROW-LIKE 14); transcription factor | chr1:2313828-2316137 REVERSEmoderately similar to ( 205) CIGR1_ORYSA Chitin-inducible gibberellin-responsive protein 1 - Oryza sativa (Rice)highly similar to ( 534) loc_os03g48450 12003.m101444 protein DELLA protein RGL1, putative, expressedGRAS no original description	1.02
27.3.22	RNA.regulation of transcription.HB,Homeobox transcription factor family	orange1.1g028655m|pacid:18101598	Transcript	weakly similar to ( 105) AT2G22430 | Symbols: ATHB6 | ATHB6; DNA binding / protein binding / sequence-specific DNA binding / transcription activator/ transcription factor | chr2:9526470-9527612 REVERSEweakly similar to ( 103) loc_os02g49700 12002.m33448 protein homeodomain leucine zipper protein CPHB-5, putative, expressed no original description	1.29
27.3.22	RNA.regulation of transcription.HB,Homeobox transcription factor family	orange1.1g007660m|pacid:18097027	Transcript	moderately similar to ( 310) AT4G32980 | Symbols: ATH1 | ATH1 (ARABIDOPSIS THALIANA HOMEOBOX GENE 1); DNA binding / sequence-specific DNA binding / transcription factor | chr4:15914865-15916873 REVERSEweakly similar to ( 186) loc_os02g13310 12002.m06578 protein homeodomain protein JUBEL1, putative, expressedPOX POX no original description	-1.07
27.3.22	RNA.regulation of transcription.HB,Homeobox transcription factor family	orange1.1g005052m|pacid:18118504	Transcript	moderately similar to ( 375) AT5G41410 | Symbols: BEL1 | BEL1 (BELL 1); DNA binding / protein binding / transcription factor | chr5:16580424-16583770 FORWARDmoderately similar to ( 328) loc_os10g39030 12010.m06673 protein bell-like homeodomain protein 3, putative, expressedPOX POX no original description	1.92
27.3.22	RNA.regulation of transcription.HB,Homeobox transcription factor family	orange1.1g005899m|pacid:18101297	Transcript	moderately similar to ( 325) AT2G35940 | Symbols: BLH1 | BLH1 (BEL1-LIKE HOMEODOMAIN 1); DNA binding / protein heterodimerization/ protein homodimerization/ transcription factor | chr2:15089171-15091699 REVERSEmoderately similar to ( 276) loc_os11g06020 12011.m04798 protein BEL1-like homeodomain transcription factor, putative, expressedPOX POX no original description	2.18
27.3.22	RNA.regulation of transcription.HB,Homeobox transcription factor family	orange1.1g022056m|pacid:18120336	Transcript	moderately similar to ( 419) AT1G62990 | Symbols: KNAT7, IXR11 | KNAT7 (KNOTTED-LIKE HOMEOBOX OF ARABIDOPSIS THALIANA 7); DNA binding / transcription activator/ transcription factor | chr1:23337468-23340348 FORWARDmoderately similar to ( 415) HD1_BRANA Homeobox protein HD1 - Brassica napus (Rape)moderately similar to ( 389) loc_os03g03164 12003.m35560 protein homeobox protein HD1, putative, expre…	1.31
27.3.23	RNA.regulation of transcription.HSF,Heat-shock transcription factor family	orange1.1g025052m|pacid:18115507	Transcript	moderately similar to ( 209) AT4G13980 | Symbols: AT-HSFA5, HSFA5 | AT-HSFA5; DNA binding / transcription factor | chr4:8077519-8079247 REVERSEweakly similar to ( 139) loc_os02g29340 12002.m08078 protein heat shock transcription factor like protein, putative, expressed no original description	1.08
27.3.26	RNA.regulation of transcription.MYB-related transcription factor family	orange1.1g034697m|pacid:18124598	Transcript	very weakly similar to (95.1) AT4G39250 | Symbols: ATRL1 | ATRL1 (ARABIDOPSIS RAD-LIKE 1); DNA binding / transcription factor | chr4:18271457-18271857 REVERSEvery weakly similar to (82.4) loc_os01g44390 12001.m10695 protein DNA binding protein, putative, expressed no original description	3.02
27.3.27	RNA.regulation of transcription.NAC domain transcription factor family	orange1.1g031935m|pacid:18117204	Transcript	very weakly similar to (85.5) AT4G35580 | Symbols: NTL9 | NTL9 (NAC transcription factor-like 9); transcription factor | chr4:16888534-16890744 REVERSENAM no original description	1.11
27.3.29	RNA.regulation of transcription.TCP transcription factor family	orange1.1g008187m|pacid:18094309	Transcript	weakly similar to ( 160) AT1G58100 | Symbols: | TCP family transcription factor, putative | chr1:21512680-21513885 REVERSEweakly similar to ( 141) loc_os11g07460 12011.m04942 protein TCP family transcription factor containing protein, expressedTCP no original description	1.03
27.3.29	RNA.regulation of transcription.TCP transcription factor family	orange1.1g023883m|pacid:18102549	Transcript	weakly similar to ( 187) AT3G27010 | Symbols: AT-TCP20, PCF1, TCP20 | AT-TCP20; transcription factor | chr3:9957810-9958754 REVERSEweakly similar to ( 153) loc_os01g69980 12001.m43355 protein TCP-domain protein, putative, expressedTCP no original description	1.09
27.3.31	RNA.regulation of transcription.TUB transcription factor family	orange1.1g027680m|pacid:18094728	Transcript	weakly similar to ( 138) AT1G16070 | Symbols: AtTLP8 | AtTLP8 (TUBBY LIKE PROTEIN 8); transcription factor | chr1:5511899-5513779 REVERSEvery weakly similar to (87.8) loc_os02g08310 12002.m06177 protein tub family protein, expressed no original description	-1.81
27.3.32	RNA.regulation of transcription.WRKY domain transcription factor family	orange1.1g029257m|pacid:18100854	Transcript	weakly similar to ( 117) AT5G26170 | Symbols: WRKY50, ATWRKY50 | WRKY50; transcription factor | chr5:9147176-9148128 REVERSEweakly similar to ( 137) loc_os05g46020 12005.m08727 protein OsWRKY7 - Superfamily of rice TFs having WRKY and zinc finger domains, expressedWRKY no original description	2.59
27.3.32	RNA.regulation of transcription.WRKY domain transcription factor family	orange1.1g032690m|pacid:18110092	Transcript	very weakly similar to (88.2) loc_os03g45450 12003.m09573 protein OsWRKY60 - Superfamily of rice TFs having WRKY and zinc finger domains, expressed no original description	3.2	3.93
27.3.32	RNA.regulation of transcription.WRKY domain transcription factor family	orange1.1g020291m|pacid:18106883	Transcript	weakly similar to ( 129) AT3G56400 | Symbols: WRKY70, ATWRKY70 | WRKY70; transcription factor/ transcription repressor | chr3:20909082-20910409 REVERSEweakly similar to ( 105) loc_os05g25770 12005.m06869 protein OsWRKY45 - Superfamily of rice TFs having WRKY and zinc finger domains, expressedWRKY no original description	3.9	3.72
27.3.32	RNA.regulation of transcription.WRKY domain transcription factor family	orange1.1g033112m|pacid:18110093	Transcript	very weakly similar to (87.0) loc_os03g45450 12003.m09573 protein OsWRKY60 - Superfamily of rice TFs having WRKY and zinc finger domains, expressed no original description	3.9	3.84
27.3.35	RNA.regulation of transcription.bZIP transcription factor family	orange1.1g019163m|pacid:18092314	Transcript	weakly similar to ( 186) AT1G43700 | Symbols: VIP1 | VIP1 (VIRE2-INTERACTING PROTEIN 1); protein binding / transcription factor | chr1:16484352-16486017 FORWARDweakly similar to ( 164) RF2A_ORYSA Transcription factor RF2a - Oryza sativa (Rice)weakly similar to ( 199) loc_os12g06520 12012.m04642 protein transcription factor PosF21, putative, expressed no original description	1.46
27.3.36	RNA.regulation of transcription.Argonaute	orange1.1g002661m|pacid:18111858	Transcript	nearly identical (1129) AT2G32940 | Symbols: AGO6 | AGO6 (ARGONAUTE 6); nucleic acid binding | chr2:13972218-13976856 REVERSEnearly identical (1138) loc_os01g16870 12001.m150417 protein argonaute-like protein, putative, expressedPiwi_ago-like Piwi Piwi_piwi-like_Euk Piwi-like PAZ PAZ_argonaute_like DUF1785 no original description	-1.15
27.3.36	RNA.regulation of transcription.Argonaute	orange1.1g001950m|pacid:18105781	Transcript	nearly identical (1665) AT5G43810 | Symbols: ZLL, PNH, AGO10 | ZLL (ZWILLE); translation initiation factor | chr5:17611939-17616562 FORWARDnearly identical (1531) loc_os06g39640 12006.m08501 protein PINHEAD protein, putative, expressedPiwi_ago-like Piwi Piwi_piwi-like_Euk Piwi-like PAZ_argonaute_like PAZ DUF1785 no original description	-1.02
27.3.40	RNA.regulation of transcription.Aux/IAA family	orange1.1g019236m|pacid:18120831	Transcript	moderately similar to ( 284) AT2G22670 | Symbols: IAA8 | IAA8; transcription factor | chr2:9637136-9638459 FORWARDmoderately similar to ( 224) IAA30_ORYSA Auxin-responsive protein IAA30 (Indoleacetic acid-induced protein 30) - Oryza sativa (Rice)moderately similar to ( 224) loc_os12g40890 12012.m07872 protein OsIAA30 - Auxin-responsive Aux/IAA gene family member, expressedAUX_IAA no original desc…	1.07
27.3.41	RNA.regulation of transcription.B3 transcription factor family	orange1.1g039664m|pacid:18128591	Transcript	weakly similar to ( 164) AT5G58280 | Symbols: | transcriptional factor B3 family protein | chr5:23567338-23568670 FORWARDweakly similar to ( 166) loc_os05g40280 12005.m08204 protein DNA binding protein, putative, expressed no original description	-1.67
27.3.44	RNA.regulation of transcription.Chromatin Remodeling Factors	orange1.1g027973m|pacid:18100274	Transcript	moderately similar to ( 309) AT4G39100 | Symbols: SHL1 | SHL1 (short life); transcription factor/ zinc-mediated transcriptional activator | chr4:18218298-18220134 REVERSEmoderately similar to ( 312) loc_os07g08880 12007.m079807 protein SHL1, putative, expressedBAH_BAHCC1 BAH BAH BAH no original description	1.25
27.3.44	RNA.regulation of transcription.Chromatin Remodeling Factors	orange1.1g004347m|pacid:18124938	Transcript	highly similar to ( 939) AT5G66750 | Symbols: DDM1, CHR01, CHR1, CHA1, SOM4, SOM1, ATDDM1 | CHR1 (CHROMATIN REMODELING 1); ATPase/ helicase | chr5:26649050-26652869 FORWARDmoderately similar to ( 427) ISW2_ORYSA Probable chromatin remodelling complex ATPase chain (EC 3.6.1.-) (ISW2-like) (Sucrose nonfermenting protein 2 homolog) - Oryza sativa (Rice)highly similar to ( 837) loc_os03g51230 12003.m…	-1.25
27.3.46	RNA.regulation of transcription.DNA methyltransferases	orange1.1g047980m|pacid:18128447	Transcript	highly similar to ( 608) AT1G69770 | Symbols: CMT3 | CMT3 (chromomethylase 3); DNA (cytosine-5-)-methyltransferase | chr1:26248496-26253519 REVERSEhighly similar to ( 552) CMT1_MAIZE DNA (cytosine-5)-methyltransferase 1 (EC 2.1.1.37) (Chromomethylase 1) (Zea methyltransferase2) (Zmet2) (DNA cytosine methyltransferase MET2a) - Zea mays (Maize)highly similar to ( 566) loc_os03g12570 12003.m06707 pr…	-1.68
27.3.46	RNA.regulation of transcription.DNA methyltransferases	orange1.1g003974m|pacid:18094642	Transcript	highly similar to ( 743) AT1G69770 | Symbols: CMT3 | CMT3 (chromomethylase 3); DNA (cytosine-5-)-methyltransferase | chr1:26248496-26253519 REVERSEhighly similar to ( 806) CMT1_MAIZE DNA (cytosine-5)-methyltransferase 1 (EC 2.1.1.37) (Chromomethylase 1) (Zea methyltransferase2) (Zmet2) (DNA cytosine methyltransferase MET2a) - Zea mays (Maize)highly similar to ( 788) loc_os03g12570 12003.m06707 pr…	-1.68
27.3.46	RNA.regulation of transcription.DNA methyltransferases	orange1.1g000407m|pacid:18103707	Transcript	nearly identical (1806) AT5G49160 | Symbols: MET1, MET2, METI, DDM2, DMT01, DMT1 | MET1 (METHYLTRANSFERASE 1); methyltransferase | chr5:19932501-19938186 FORWARDweakly similar to ( 199) CMT1_MAIZE DNA (cytosine-5)-methyltransferase 1 (EC 2.1.1.37) (Chromomethylase 1) (Zea methyltransferase2) (Zmet2) (DNA cytosine methyltransferase MET2a) - Zea mays (Maize)highly similar to ( 686) loc_os07g08500 1…	-1.34
27.3.50	RNA.regulation of transcription.General Transcription	orange1.1g023105m|pacid:18123724	Transcript	weakly similar to ( 161) AT3G13960 | Symbols: AtGRF5 | AtGRF5 (GROWTH-REGULATING FACTOR 5); transcription activator | chr3:4608526-4610160 FORWARDweakly similar to ( 162) loc_os02g53690 12002.m10398 protein atGRF5, putative, expressed no original description	-1.1
27.3.52	RNA.regulation of transcription.Global transcription factor group	orange1.1g038229m|pacid:18124645	Transcript	weakly similar to ( 157) AT5G10550 | Symbols: GTE2 | GTE2 (Global transcription factor group E 2); DNA binding | chr5:3332855-3335232 REVERSEweakly similar to ( 161) loc_os04g53170 12004.m10208 protein bromodomain containing protein, expressedBROMO Bromodomain no original description	-1.23
27.3.53	RNA.regulation of transcription.High mobility group (HMG) family	orange1.1g017939m|pacid:18119025	Transcript	weakly similar to ( 155) AT4G11080 | Symbols: | high mobility group (HMG1/2) family protein | chr4:6760898-6763272 REVERSEweakly similar to ( 144) loc_os02g15810 12002.m06824 protein expressed protein no original description	-1.68
27.3.62	RNA.regulation of transcription.Nucleosome/chromatin assembly factor group	orange1.1g026860m|pacid:18138722	Transcript	weakly similar to ( 144) AT5G23420 | Symbols: HMGB6 | HMGB6; transcription factor | chr5:7888712-7890111 REVERSEweakly similar to ( 139) loc_os08g01100 12008.m04259 protein HMG1/2-like protein, putative, expressed no original description	-1.84
27.3.67	RNA.regulation of transcription.putative transcription regulator	orange1.1g024527m|pacid:18111227	Transcript	moderately similar to ( 468) AT2G29570 | Symbols: PCNA2, ATPCNA2 | PCNA2 (PROLIFERATING CELL NUCLEAR ANTIGEN 2); DNA binding / DNA polymerase processivity factor | chr2:12650139-12651598 REVERSEmoderately similar to ( 489) PCNA_TOBAC Proliferating cell nuclear antigen (PCNA) - Nicotiana tabacum (Common tobacco)moderately similar to ( 461) loc_os02g56130 12002.m10637 protein proliferating cell nuc…	-1.15
27.3.67	RNA.regulation of transcription.putative transcription regulator	orange1.1g020785m|pacid:18116890	Transcript	weakly similar to ( 129) AT4G12540 | Symbols: | unknown protein | chr4:7429876-7431602 REVERSE no original description	-1.39
27.3.67	RNA.regulation of transcription.putative transcription regulator	orange1.1g025558m|pacid:18096154	Transcript	weakly similar to ( 190) AT1G76010 | Symbols: | nucleic acid binding | chr1:28528505-28530488 REVERSEmoderately similar to ( 215) loc_os09g37006 12009.m22212 protein ribonuclease P, putative, expressedAlba no original description	1.01
27.3.68	RNA.regulation of transcription.PWWP domain protein	orange1.1g000622m|pacid:18093222	Transcript	highly similar to ( 619) AT2G48160 | Symbols: | EXPRESSED IN: 23 plant structures; EXPRESSED DURING: 13 growth stages; CONTAINS InterPro DOMAIN/s: Regulation of nuclear pre-mRNA protein (InterPro:IPR006569), PWWP (InterPro:IPR000313); BEST Arabidopsis thaliana protein match is: PWWP domain-containing protein (TAIR:AT3G63070.1); Has 1292 Blast hits to 1135 proteins in 175 species: Archae - 2; Bact…	1.06
27.3.69	RNA.regulation of transcription.SET-domain transcriptional regulator family	orange1.1g035535m|pacid:18102875	Transcript	highly similar to ( 542) AT1G26760 | Symbols: ATXR1, SDG35 | SDG35 (SET DOMAIN PROTEIN 35); binding | chr1:9248304-9249941 REVERSEmoderately similar to ( 373) loc_os03g07260 12003.m06241 protein TPR domain containing protein, putative no original description	-1.55
27.3.69	RNA.regulation of transcription.SET-domain transcriptional regulator family	orange1.1g038692m|pacid:18104194	Transcript	highly similar to ( 504) AT4G30860 | Symbols: ASHR3, SDG4 | SDG4 (SET DOMAIN GROUP 4); histone methyltransferase | chr4:15024546-15027427 FORWARDvery weakly similar to (81.6) EZ3_MAIZE Polycomb protein EZ3 (Enhancer of zeste protein 3) - Zea mays (Maize)moderately similar to ( 237) loc_os02g39800 12002.m09066 protein histone methyltransferase Mes-4, putativeSET SET COG2940 no original description	-2.01
27.3.69	RNA.regulation of transcription.SET-domain transcriptional regulator family	orange1.1g038708m|pacid:18122462	Transcript	moderately similar to ( 313) AT3G14740 | Symbols: | PHD finger family protein | chr3:4952185-4953306 REVERSEmoderately similar to ( 227) loc_os01g08820 12001.m07507 protein PHD-finger family protein, expressedCOG5141 no original description	-1.67
27.3.73	RNA.regulation of transcription.Zn-finger(CCHC)	orange1.1g001723m|pacid:18119183	Transcript	nearly identical (1276) AT5G07350 | Symbols: | tudor domain-containing protein / nuclease family protein | chr5:2319790-2324892 REVERSEnearly identical (1220) loc_os02g32350 12002.m33392 protein 4SNc-Tudor domain protein, putative, expressedTUDOR SNc SNc no original description	1.33
27.3.80	RNA.regulation of transcription.zf-HD	orange1.1g048824m|pacid:18096189	Transcript	weakly similar to ( 153) AT4G24660 | Symbols: ATHB22, MEE68 | ATHB22 (HOMEOBOX PROTEIN 22); DNA binding / transcription factor | chr4:12724851-12725513 REVERSEweakly similar to ( 129) loc_os05g50310 12005.m09100 protein ZF-HD homeobox protein, putative, expressedZF-HD_dimer no original description	-1.33
27.3.80	RNA.regulation of transcription.zf-HD	orange1.1g046396m|pacid:18102382	Transcript	weakly similar to ( 197) AT1G69600 | Symbols: ZFHD1, ATHB29 | ZFHD1 (ZINC FINGER HOMEODOMAIN 1); DNA binding / transcription activator/ transcription factor | chr1:26182470-26183198 FORWARDweakly similar to ( 157) loc_os09g29130 12009.m06064 protein ZF-HD protein dimerisation region containing protein, expressedZF-HD_dimer no original description	-1.28
27.3.99	RNA.regulation of transcription.unclassified	orange1.1g027973m|pacid:18100274	Transcript	moderately similar to ( 309) AT4G39100 | Symbols: SHL1 | SHL1 (short life); transcription factor/ zinc-mediated transcriptional activator | chr4:18218298-18220134 REVERSEmoderately similar to ( 312) loc_os07g08880 12007.m079807 protein SHL1, putative, expressedBAH_BAHCC1 BAH BAH BAH no original description	1.25
27.3.99	RNA.regulation of transcription.unclassified	orange1.1g011600m|pacid:18109314	Transcript	moderately similar to ( 447) AT5G10770 | Symbols: | chloroplast nucleoid DNA-binding protein, putative | chr5:3403331-3405331 REVERSEmoderately similar to ( 339) loc_os09g30414 12009.m06195 protein aspartic proteinase nepenthesin-2 precursor, putative, expressedAsp no original description	2.19
27.3.99	RNA.regulation of transcription.unclassified	orange1.1g026184m|pacid:18103878	Transcript	moderately similar to ( 241) AT3G09210 | Symbols: PTAC13 | PTAC13 (PLASTID TRANSCRIPTIONALLY ACTIVE13); transcription elongation regulator | chr3:2825422-2826850 REVERSEweakly similar to ( 178) loc_os03g61030 12003.m35487 protein transcription termination factor nusG family protein, expressed no original description	-1.04
27.3.99	RNA.regulation of transcription.unclassified	orange1.1g030032m|pacid:18104233	Transcript	weakly similar to ( 107) AT4G30410 | Symbols: | transcription factor | chr4:14871309-14871851 REVERSE no original description	1.53
27.3.99	RNA.regulation of transcription.unclassified	orange1.1g015393m|pacid:18102466	Transcript	highly similar to ( 514) AT1G67340 | Symbols: | zinc finger (MYND type) family protein / F-box family protein | chr1:25230323-25231622 FORWARDmoderately similar to ( 339) loc_os01g69270 12001.m13027 protein MYND finger family protein, expressed no original description	1.6
27.3.99	RNA.regulation of transcription.unclassified	orange1.1g011922m|pacid:18108966	Transcript	moderately similar to ( 314) AT5G10770 | Symbols: | chloroplast nucleoid DNA-binding protein, putative | chr5:3403331-3405331 REVERSEmoderately similar to ( 266) loc_os02g48860 12002.m09920 protein aspartic proteinase nepenthesin-2 precursor, putative, expressedAsp no original description	1.17
27.3.99	RNA.regulation of transcription.unclassified	orange1.1g040562m|pacid:18132904	Transcript	moderately similar to ( 335) AT1G64830 | Symbols: | aspartyl protease family protein | chr1:24091271-24092566 REVERSEweakly similar to ( 186) loc_os01g08330 12001.m07458 protein aspartic proteinase nepenthesin-1 precursor, putativeAsp no original description	3.1	8.23
27.3.99	RNA.regulation of transcription.unclassified	orange1.1g011556m|pacid:18108956	Transcript	moderately similar to ( 471) AT5G10770 | Symbols: | chloroplast nucleoid DNA-binding protein, putative | chr5:3403331-3405331 REVERSEmoderately similar to ( 342) loc_os06g40818 12006.m08616 protein aspartic proteinase nepenthesin-1 precursor, putative, expressedAsp no original description	2	3.46
27.3.99	RNA.regulation of transcription.unclassified	orange1.1g014537m|pacid:18115643	Transcript	moderately similar to ( 379) AT5G33340 | Symbols: CDR1 | CDR1 (CONSTITUTIVE DISEASE RESISTANCE 1); aspartic-type endopeptidase | chr5:12594474-12595787 FORWARDmoderately similar to ( 211) loc_os01g08330 12001.m07458 protein aspartic proteinase nepenthesin-1 precursor, putativeAsp no original description	3.9	5.39
27.4	RNA.RNA binding	orange1.1g014397m|pacid:18107150	Transcript	moderately similar to ( 314) AT3G15010 | Symbols: | RNA recognition motif (RRM)-containing protein | chr3:5052844-5054058 FORWARDmoderately similar to ( 245) loc_os01g42820 12001.m150655 protein heterogeneous nuclear ribonucleoprotein A3 homolog 2, putative, expressed no original description	1.27
27.4	RNA.RNA binding	orange1.1g023297m|pacid:18137684	Transcript	moderately similar to ( 277) AT1G01080 | Symbols: | 33 kDa ribonucleoprotein, chloroplast, putative / RNA-binding protein cp33, putative | chr1:45503-46789 REVERSEweakly similar to ( 117) ROC5_NICSY 33 kDa ribonucleoprotein, chloroplast precursor - Nicotiana sylvestris (Wood tobacco)moderately similar to ( 214) loc_os08g02390 12008.m04383 protein ribonucleoprotein, chloroplast precursor, putative…	-1.07
27.4	RNA.RNA binding	orange1.1g012622m|pacid:18117553	Transcript	moderately similar to ( 290) AT3G26932 | Symbols: DRB3 | DRB3 (dsRNA-binding protein 3); RNA binding / double-stranded RNA binding | chr3:9930460-9931714 REVERSEmoderately similar to ( 265) loc_os09g33460 12009.m06394 protein double-stranded RNA binding motif family protein, expressed no original description	-1.06
27.4	RNA.RNA binding	orange1.1g026078m|pacid:18129501	Transcript	weakly similar to ( 188) AT3G10400 | Symbols: | RNA recognition motif (RRM)-containing protein | chr3:3232636-3233421 FORWARDmoderately similar to ( 210) loc_os09g37720 12009.m06719 protein RNA binding protein, putative, expressed no original description	1.59
27.4	RNA.RNA binding	orange1.1g021890m|pacid:18107845	Transcript	moderately similar to ( 248) AT4G09040 | Symbols: | RNA recognition motif (RRM)-containing protein | chr4:5795075-5797193 REVERSEvery weakly similar to (91.3) ROC5_NICSY 33 kDa ribonucleoprotein, chloroplast precursor - Nicotiana sylvestris (Wood tobacco)weakly similar to ( 170) loc_os08g37700 12008.m080189 protein ribonucleoprotein, chloroplast precursor, putative, expressed no original descript…	-1.09
27.4	RNA.RNA binding	orange1.1g024253m|pacid:18122257	Transcript	moderately similar to ( 275) AT3G59980 | Symbols: | tRNA-binding region domain-containing protein | chr3:22154528-22155570 REVERSEweakly similar to ( 142) SYM_ORYSA Probable methionyl-tRNA synthetase (EC 6.1.1.10) (Methionine--tRNA ligase) (MetRS) - Oryza sativa (Rice)moderately similar to ( 249) loc_os04g23820 12004.m07518 protein multisynthetase complex auxiliary component p43, putative, expres…	-1.48
27.4	RNA.RNA binding	orange1.1g018078m|pacid:18132803	Transcript	very weakly similar to (95.1) AT4G28990 | Symbols: | RNA-binding protein-related | chr4:14291205-14293018 FORWARD no original description	1.64
28.1	DNA.synthesis/chromatin structure	orange1.1g004502m|pacid:18112608	Transcript	nearly identical (1078) AT5G46280 | Symbols: MCM3 | DNA replication licensing factor, putative | chr5:18769902-18773606 REVERSEhighly similar to ( 868) MCM3_MAIZE DNA replication licensing factor MCM3 homolog (Replication origin activator) (ROA protein) (Fragment) - Zea mays (Maize)nearly identical (1071) loc_os05g39850 12005.m08162 protein DNA replication licensing factor MCM3, putative, express…	-1.04
28.1	DNA.synthesis/chromatin structure	orange1.1g002353m|pacid:18103132	Transcript	nearly identical (1244) AT1G44900 | Symbols: MCM2 | ATP binding / DNA binding / DNA-dependent ATPase | chr1:16970291-16974457 FORWARDmoderately similar to ( 313) MCM3_MAIZE DNA replication licensing factor MCM3 homolog (Replication origin activator) (ROA protein) (Fragment) - Zea mays (Maize)nearly identical (1316) loc_os11g29380 12011.m06848 protein DNA replication licensing factor Mcm2, putativ…	-1.27
28.1	DNA.synthesis/chromatin structure	orange1.1g003501m|pacid:18107333	Transcript	highly similar to ( 563) AT1G65470 | Symbols: FAS1, NFB2 | FAS1 (FASCIATA 1); histone binding | chr1:24319906-24323879 REVERSEmoderately similar to ( 365) loc_os01g67100 12001.m12813 protein expressed protein no original description	-1.15
28.1	DNA.synthesis/chromatin structure	orange1.1g006973m|pacid:18133682	Transcript	highly similar to ( 847) AT5G08020 | Symbols: ATRPA70B, RPA70B | RPA70B (RPA70-KDA SUBUNIT B); DNA binding / nucleic acid binding | chr5:2572107-2574879 FORWARDhighly similar to ( 809) loc_os03g11540 12003.m06606 protein replication protein A 70 kDa DNA-binding subunit, putative, expressedRPA1_DBD_C Rep_fac-A_C RPA1_DBD_A RPA1_DBD_B Rep-A_N no original description	-1.64
28.1	DNA.synthesis/chromatin structure	orange1.1g004862m|pacid:18121986	Transcript	nearly identical (1121) AT2G07690 | Symbols: MCM5 | minichromosome maintenance family protein / MCM family protein | chr2:3523379-3527388 REVERSEmoderately similar to ( 262) MCM3_MAIZE DNA replication licensing factor MCM3 homolog (Replication origin activator) (ROA protein) (Fragment) - Zea mays (Maize)nearly identical (1055) loc_os02g55410 12002.m33915 protein DNA replication licensing factor M…	-1.43
28.1	DNA.synthesis/chromatin structure	orange1.1g010862m|pacid:18134224	Transcript	moderately similar to ( 479) AT4G12740 | Symbols: | adenine-DNA glycosylase-related / MYH-related | chr4:7494578-7497596 REVERSEmoderately similar to ( 429) loc_os12g10850 12012.m05067 protein A/G-specific adenine DNA glycosylase, putativeMutY PRK10880 ENDO3c ENDO3c Nth HhH-GPD no original description	-1.01
28.1	DNA.synthesis/chromatin structure	orange1.1g022155m|pacid:18124044	Transcript	moderately similar to ( 358) AT5G57450 | Symbols: XRCC3, ATXRCC3 | XRCC3; ATP binding / damaged DNA binding / protein binding / single-stranded DNA binding | chr5:23274008-23274922 REVERSEvery weakly similar to (95.5) R51A2_MAIZE DNA repair protein RAD51 homolog B (Rad51-like protein B) (RAD51B) (ZmRAD51b) - Zea mays (Maize)weakly similar to ( 178) loc_os02g35450 12002.m08633 protein DNA-repair p…	-1.2
28.1	DNA.synthesis/chromatin structure	orange1.1g037355m|pacid:18124563	Transcript	weakly similar to ( 161) AT3G53440 | Symbols: | DNA binding | chr3:19810936-19812474 FORWARD no original description	-1.36
28.1	DNA.synthesis/chromatin structure	orange1.1g001073m|pacid:18127857	Transcript	nearly identical (1486) AT5G62410 | Symbols: SMC2, TTN3, ATCAP-E1, ATSMC4 | SMC2 (STRUCTURAL MAINTENANCE OF CHROMOSOMES 2); transporter | chr5:25056308-25062436 FORWARDnearly identical (1410) loc_os01g67740 12001.m12878 protein mitotic chromosome and X-chromosome-associated protein mix-1, putative, expressedSmc ABC_SMC2_euk SMC_N ABC_SMC_head ABC_SMC3_euk ABC_SMC1_euk SMC_hinge ABC_SMC_barmotin A…	-1.79
28.1	DNA.synthesis/chromatin structure	orange1.1g005024m|pacid:18137259	Transcript	nearly identical (1212) AT4G02060 | Symbols: PRL, MCM7 | PRL (PROLIFERA); ATP binding / DNA binding / DNA-dependent ATPase/ nucleoside-triphosphatase/ nucleotide binding | chr4:901484-905297 FORWARDmoderately similar to ( 275) MCM3_MAIZE DNA replication licensing factor MCM3 homolog (Replication origin activator) (ROA protein) (Fragment) - Zea mays (Maize)nearly identical (1191) loc_os12g37400 12…	-1.45
28.1	DNA.synthesis/chromatin structure	orange1.1g009713m|pacid:18135451	Transcript	highly similar to ( 766) AT5G22110 | Symbols: ATDPB2, CYL2 | ATDPB2 (ARABIDOPSIS THALIANA DNA POLYMERASE EPSILON SUBUNIT B2); DNA binding / DNA-directed DNA polymerase/ nucleic acid binding | chr5:7331071-7334178 REVERSEhighly similar to ( 756) loc_os05g06840 12005.m05211 protein DNA polymerase epsilon subunit 2, putative, expressedDNA_pol_E_B no original description	-1.46
28.1	DNA.synthesis/chromatin structure	orange1.1g023151m|pacid:18102072	Transcript	moderately similar to ( 320) AT1G26840 | Symbols: ORC6, ATORC6 | ORC6 (ORIGIN RECOGNITION COMPLEX PROTEIN 6); DNA binding | chr1:9298822-9300603 FORWARDmoderately similar to ( 323) loc_os07g43540 12007.m08582 protein origin recognition complex subunit 6, putative, expressedORC6_1 no original description	-1.54
28.1	DNA.synthesis/chromatin structure	orange1.1g000459m|pacid:18101881	Transcript	nearly identical (1629) AT3G23890 | Symbols: TOPII, ATTOPII | TOPII (TOPOISOMERASE II); ATP binding / DNA binding / DNA topoisomerase (ATP-hydrolyzing)/ DNA topoisomerase/ DNA-dependent ATPase | chr3:8624931-8631106 FORWARDnearly identical (1559) TOP2_PEA DNA topoisomerase 2 (EC 5.99.1.3) (DNA topoisomerase II) (PsTopII) - Pisum sativum (Garden pea)nearly identical (1653) loc_os02g47150 12002.m09…	-1.76
28.1.3	DNA.synthesis/chromatin structure.histone	orange1.1g047769m|pacid:18097160	Transcript	weakly similar to ( 136) AT5G59970 | Symbols: | histone H4 | chr5:24146352-24146663 REVERSEweakly similar to ( 135) H4_PEA Histone H4 - Pisum sativum (Garden pea)weakly similar to ( 136) loc_os10g39410 12010.m06709 protein histone H4, putative, expressedH4 H4 HHT1 no original description	-2.14
28.1.3	DNA.synthesis/chromatin structure.histone	orange1.1g032664m|pacid:18139342	Transcript	weakly similar to ( 189) AT4G40030 | Symbols: | histone H3.2 | chr4:18555840-18556417 REVERSEweakly similar to ( 180) H32_WHEAT Histone H3.2 - Triticum aestivum (Wheat)weakly similar to ( 186) loc_os06g06480 12006.m05373 protein core histone H2A/H2B/H3/H4 family protein, expressedH3 Histone HHT1 no original description	-2.1
28.1.3	DNA.synthesis/chromatin structure.histone	orange1.1g034144m|pacid:18124039	Transcript	weakly similar to ( 135) AT5G59970 | Symbols: | histone H4 | chr5:24146352-24146663 REVERSEweakly similar to ( 135) H4_PEA Histone H4 - Pisum sativum (Garden pea)weakly similar to ( 135) loc_os10g39410 12010.m06709 protein histone H4, putative, expressedH4 H4 HHT1 no original description	-1.05
28.1.3	DNA.synthesis/chromatin structure.histone	orange1.1g032326m|pacid:18134812	Transcript	weakly similar to ( 143) AT5G27670 | Symbols: HTA7 | HTA7 (HISTONE H2A 7); DNA binding | chr5:9792807-9793365 REVERSEweakly similar to ( 139) H2A1_PEA Histone H2A.1 - Pisum sativum (Garden pea)weakly similar to ( 135) loc_os03g17100 12003.m07141 protein histone H2A, putative, expressedH2A H2A HTA1 Histone no original description	-2.27
28.1.3	DNA.synthesis/chromatin structure.histone	orange1.1g032673m|pacid:18128697	Transcript	weakly similar to ( 189) AT4G40030 | Symbols: | histone H3.2 | chr4:18555840-18556417 REVERSEweakly similar to ( 180) H32_WHEAT Histone H3.2 - Triticum aestivum (Wheat)weakly similar to ( 186) loc_os06g06480 12006.m05373 protein core histone H2A/H2B/H3/H4 family protein, expressedH3 Histone HHT1 no original description	-2
28.1.3	DNA.synthesis/chromatin structure.histone	orange1.1g032676m|pacid:18128747	Transcript	weakly similar to ( 189) AT4G40030 | Symbols: | histone H3.2 | chr4:18555840-18556417 REVERSEweakly similar to ( 180) H32_WHEAT Histone H3.2 - Triticum aestivum (Wheat)weakly similar to ( 186) loc_os06g06480 12006.m05373 protein core histone H2A/H2B/H3/H4 family protein, expressedH3 Histone HHT1 no original description	-1.19
28.1.3	DNA.synthesis/chromatin structure.histone	orange1.1g048093m|pacid:18104322	Transcript	weakly similar to ( 115) AT1G08170 | Symbols: | histone H2B family protein | chr1:2562941-2563672 REVERSEweakly similar to ( 106) H2B3_WHEAT Histone H2B.3 (wcH2B-8) - Triticum aestivum (Wheat)weakly similar to ( 124) loc_os01g05970 12001.m07228 protein core histone H2A/H2B/H3/H4 family protein, expressedH2B no original description	-1.23
28.1.3	DNA.synthesis/chromatin structure.histone	orange1.1g022720m|pacid:18093464	Transcript	no original description	1.3
28.1.3	DNA.synthesis/chromatin structure.histone	orange1.1g034133m|pacid:18097161	Transcript	weakly similar to ( 135) AT5G59970 | Symbols: | histone H4 | chr5:24146352-24146663 REVERSEweakly similar to ( 135) H4_PEA Histone H4 - Pisum sativum (Garden pea)weakly similar to ( 135) loc_os10g39410 12010.m06709 protein histone H4, putative, expressedH4 H4 HHT1 no original description	-1.39
28.1.3	DNA.synthesis/chromatin structure.histone	orange1.1g034549m|pacid:18097168	Transcript	very weakly similar to (86.7) AT5G27670 | Symbols: HTA7 | HTA7 (HISTONE H2A 7); DNA binding | chr5:9792807-9793365 REVERSEvery weakly similar to (92.0) H2A_MAIZE Histone H2A - Zea mays (Maize)very weakly similar to (89.7) loc_os05g02300 12005.m04766 protein histone H2A, putative, expressedH2A H2A HTA1 no original description	-2.17
28.1.3	DNA.synthesis/chromatin structure.histone	orange1.1g032661m|pacid:18128689	Transcript	weakly similar to ( 189) AT4G40030 | Symbols: | histone H3.2 | chr4:18555840-18556417 REVERSEweakly similar to ( 180) H32_WHEAT Histone H3.2 - Triticum aestivum (Wheat)weakly similar to ( 186) loc_os06g06480 12006.m05373 protein core histone H2A/H2B/H3/H4 family protein, expressedH3 Histone HHT1 no original description	-2.12
28.1.3	DNA.synthesis/chromatin structure.histone	orange1.1g034139m|pacid:18119531	Transcript	weakly similar to ( 135) AT5G59970 | Symbols: | histone H4 | chr5:24146352-24146663 REVERSEweakly similar to ( 135) H4_PEA Histone H4 - Pisum sativum (Garden pea)weakly similar to ( 135) loc_os10g39410 12010.m06709 protein histone H4, putative, expressedH4 H4 HHT1 no original description	-1.55
28.1.3	DNA.synthesis/chromatin structure.histone	orange1.1g032642m|pacid:18093239	Transcript	weakly similar to ( 187) AT2G38810 | Symbols: HTA8 | HTA8 (HISTONE H2A 8); DNA binding | chr2:16219444-16220679 REVERSEweakly similar to ( 184) H2AV3_ORYSA Probable histone H2A variant 3 - Oryza sativa (Rice)weakly similar to ( 184) loc_os03g53190 12003.m35627 protein histone H2A variant 3, putative, expressedH2A H2A HTA1 no original description	-1.46
28.1.3	DNA.synthesis/chromatin structure.histone	orange1.1g034732m|pacid:18126308	Transcript	H2A H2A no original description	-1.09
28.1.3	DNA.synthesis/chromatin structure.histone	orange1.1g032441m|pacid:18136822	Transcript	weakly similar to ( 160) AT1G08880 | Symbols: HTA5, H2AXA, G-H2AX, GAMMA-H2AX | H2AXA; DNA binding | chr1:2847144-2847676 REVERSEweakly similar to ( 164) H2AX_CICAR Histone H2AX - Cicer arietinum (Chickpea) (Garbanzo)weakly similar to ( 147) loc_os12g34510 12012.m07245 protein histone H2A, putative, expressedH2A H2A HTA1 Histone no original description	-2.09
28.1.3	DNA.synthesis/chromatin structure.histone	orange1.1g029087m|pacid:18108849	Transcript	no original description	-1.59
28.1.3.2.3	DNA.synthesis/chromatin structure.histone.core.H3	orange1.1g032664m|pacid:18139342	Transcript	weakly similar to ( 189) AT4G40030 | Symbols: | histone H3.2 | chr4:18555840-18556417 REVERSEweakly similar to ( 180) H32_WHEAT Histone H3.2 - Triticum aestivum (Wheat)weakly similar to ( 186) loc_os06g06480 12006.m05373 protein core histone H2A/H2B/H3/H4 family protein, expressedH3 Histone HHT1 no original description	-2.1
28.1.3.2.3	DNA.synthesis/chromatin structure.histone.core.H3	orange1.1g032673m|pacid:18128697	Transcript	weakly similar to ( 189) AT4G40030 | Symbols: | histone H3.2 | chr4:18555840-18556417 REVERSEweakly similar to ( 180) H32_WHEAT Histone H3.2 - Triticum aestivum (Wheat)weakly similar to ( 186) loc_os06g06480 12006.m05373 protein core histone H2A/H2B/H3/H4 family protein, expressedH3 Histone HHT1 no original description	-2
28.1.3.2.3	DNA.synthesis/chromatin structure.histone.core.H3	orange1.1g032676m|pacid:18128747	Transcript	weakly similar to ( 189) AT4G40030 | Symbols: | histone H3.2 | chr4:18555840-18556417 REVERSEweakly similar to ( 180) H32_WHEAT Histone H3.2 - Triticum aestivum (Wheat)weakly similar to ( 186) loc_os06g06480 12006.m05373 protein core histone H2A/H2B/H3/H4 family protein, expressedH3 Histone HHT1 no original description	-1.19
28.1.3.2.3	DNA.synthesis/chromatin structure.histone.core.H3	orange1.1g032661m|pacid:18128689	Transcript	weakly similar to ( 189) AT4G40030 | Symbols: | histone H3.2 | chr4:18555840-18556417 REVERSEweakly similar to ( 180) H32_WHEAT Histone H3.2 - Triticum aestivum (Wheat)weakly similar to ( 186) loc_os06g06480 12006.m05373 protein core histone H2A/H2B/H3/H4 family protein, expressedH3 Histone HHT1 no original description	-2.12
28.2	DNA.repair	orange1.1g021654m|pacid:18115494	Transcript	moderately similar to ( 415) AT3G04880 | Symbols: DRT102 | DRT102 (DNA-DAMAGE-REPAIR/TOLERATION 2) | chr3:1346431-1347363 REVERSEmoderately similar to ( 334) loc_os01g36090 12001.m09906 protein DNA-damage-repair/toleration protein DRT102, putative, expressedLacAB_rpiB RpiB PRK05571 no original description	1.25
28.2	DNA.repair	orange1.1g047388m|pacid:18106035	Transcript	highly similar to ( 585) AT3G22880 | Symbols: ATDMC1, DMC1, ARLIM15 | DMC1 (DISRUPTION OF MEIOTIC CONTROL 1); ATP binding / DNA binding / DNA-dependent ATPase/ damaged DNA binding / nucleoside-triphosphatase/ nucleotide binding / protein binding | chr3:8097948-8100740 REVERSEhighly similar to ( 608) DMC1_SOYBN Meiotic recombination protein DMC1 homolog - Glycine max (Soybean)highly similar to ( 5…	-1.17
28.2	DNA.repair	orange1.1g019381m|pacid:18125985	Transcript	highly similar to ( 578) AT5G20850 | Symbols: ATRAD51, RAD51 | ATRAD51; ATP binding / DNA binding / DNA-dependent ATPase/ damaged DNA binding / nucleoside-triphosphatase/ nucleotide binding / protein binding / sequence-specific DNA binding | chr5:7070758-7072860 REVERSEhighly similar to ( 589) R51A2_MAIZE DNA repair protein RAD51 homolog B (Rad51-like protein B) (RAD51B) (ZmRAD51b) - Zea mays (Ma…	-1.22
28.2	DNA.repair	orange1.1g027291m|pacid:18104893	Transcript	moderately similar to ( 227) AT4G29170 | Symbols: ATMND1 | ATMND1 | chr4:14383594-14385128 FORWARDmoderately similar to ( 216) loc_os09g10850 12009.m04348 protein meiotic coiled-coil protein 7, putative, expressedMnd1 COG5124 no original description	-1.5
28.99	DNA.unspecified	orange1.1g001155m|pacid:18124330	Transcript	nearly identical (1204) AT1G10930 | Symbols: ATSGS1, RECQ4A, ATRECQ4A | RECQ4A; ATP binding / ATP-dependent helicase/ helicase/ nucleic acid binding | chr1:3648032-3654997 REVERSEmoderately similar to ( 451) loc_os04g35420 12004.m08631 protein ATSGS1, putative, expressedRecQ PRK11057 DEAD RQC DEXDc HELICc DEXHc Helicase_C HELICc no original description	-1.48
28.99	DNA.unspecified	orange1.1g002378m|pacid:18120814	Transcript	highly similar to ( 890) AT1G79890 | Symbols: | helicase-related | chr1:30048655-30052203 FORWARDhighly similar to ( 686) loc_os05g13300 12005.m83943 protein ATP binding protein, putative, expressedDinG DEAD_2 DEXDc2 HELICc2 no original description	-1.58
29.1	protein.aa activation	orange1.1g014300m|pacid:18096593	Transcript	highly similar to ( 535) AT2G25840 | Symbols: OVA4 | OVA4 (ovule abortion 4); ATP binding / aminoacyl-tRNA ligase/ nucleotide binding / tryptophan-tRNA ligase | chr2:11021924-11025158 FORWARDhighly similar to ( 556) loc_os01g54020 12001.m42719 protein tryptophanyl-tRNA synthetase, putative, expressedPRK00927 TrpS TrpRS_core Tyr_Trp_RS_core tRNA-synt_1b PRK12283 PRK12284 PRK12556 PRK12282 no origi…	-1.02
29.1	protein.aa activation	orange1.1g024253m|pacid:18122257	Transcript	moderately similar to ( 275) AT3G59980 | Symbols: | tRNA-binding region domain-containing protein | chr3:22154528-22155570 REVERSEweakly similar to ( 142) SYM_ORYSA Probable methionyl-tRNA synthetase (EC 6.1.1.10) (Methionine--tRNA ligase) (MetRS) - Oryza sativa (Rice)moderately similar to ( 249) loc_os04g23820 12004.m07518 protein multisynthetase complex auxiliary component p43, putative, expres…	-1.48
29.2.1.1.1.1.5	protein.synthesis.ribosomal protein.prokaryotic.chloroplast.30S subunit.S5	orange1.1g021869m|pacid:18112187	Transcript	moderately similar to ( 268) AT2G33800 | Symbols: | ribosomal protein S5 family protein | chr2:14300925-14302352 REVERSEmoderately similar to ( 267) RR5_SPIOL 30S ribosomal protein S5, chloroplast precursor - Spinacia oleracea (Spinach)weakly similar to ( 200) loc_os03g34040 12003.m101378 protein 30S ribosomal protein S5, putative, expressedrpsE RpsE rps5 rps5p Ribosomal_S5 Ribosomal_S5_C no orig…	-1.11
29.2.1.1.1.1.6	protein.synthesis.ribosomal protein.prokaryotic.chloroplast.30S subunit.S6	orange1.1g027743m|pacid:18118695	Transcript	moderately similar to ( 219) AT1G64510 | Symbols: | ribosomal protein S6 family protein | chr1:23954993-23956205 REVERSEmoderately similar to ( 203) RR6_SPIOL 30S ribosomal protein S6 alpha, chloroplast precursor [Contains: 30S ribosomal protein S6 beta; 30S ribosomal protein S6 gamma; 30S ribosomal protein S6 delta; 30S ribosomal protein S6 epsilon] (Fragment) - Spinacia oleracea (Spinach)weakly…	-1.26
29.2.1.1.1.1.9	protein.synthesis.ribosomal protein.prokaryotic.chloroplast.30S subunit.S9	orange1.1g042358m|pacid:18092513	Transcript	weakly similar to ( 193) AT1G74970 | Symbols: RPS9, TWN3 | RPS9 (RIBOSOMAL PROTEIN S9); structural constituent of ribosome | chr1:28157761-28159202 REVERSEweakly similar to ( 192) RR9_SPIOL 30S ribosomal protein S9, chloroplast precursor (Fragment) - Spinacia oleracea (Spinach)weakly similar to ( 174) loc_os03g55930 12003.m10503 protein 30S ribosomal protein S9, chloroplast precursor, putative, e…	-1.13
29.2.1.1.1.1.10	protein.synthesis.ribosomal protein.prokaryotic.chloroplast.30S subunit.S10	orange1.1g041275m|pacid:18114020	Transcript	moderately similar to ( 206) AT3G13120 | Symbols: | 30S ribosomal protein S10, chloroplast, putative | chr3:4220310-4221526 REVERSEmoderately similar to ( 214) RR10_MESCR 30S ribosomal protein S10, chloroplast precursor - Mesembryanthemum crystallinum (Common ice plant)weakly similar to ( 189) loc_os03g10060 12003.m06460 protein chloroplast 30S ribosomal protein S10, putative, expressedrpsJ rps10…	-1.35
29.2.1.1.1.1.17	protein.synthesis.ribosomal protein.prokaryotic.chloroplast.30S subunit.S17	orange1.1g033970m|pacid:18120764	Transcript	weakly similar to ( 108) AT1G79850 | Symbols: RPS17, CS17, PRPS17 | RPS17 (RIBOSOMAL PROTEIN S17); structural constituent of ribosome | chr1:30041473-30041922 REVERSEvery weakly similar to (99.0) RR17_PEA 30S ribosomal protein S17, chloroplast precursor (CS17) (Fragment) - Pisum sativum (Garden pea)very weakly similar to ( 100) loc_os04g59494 12004.m35538 protein transportin-2, putative, expresse…	-1.01
29.2.1.1.1.2.3	protein.synthesis.ribosomal protein.prokaryotic.chloroplast.50S subunit.L3	orange1.1g023905m|pacid:18110898	Transcript	moderately similar to ( 343) AT2G43030 | Symbols: | ribosomal protein L3 family protein | chr2:17894898-17895713 FORWARDmoderately similar to ( 351) RK3_TOBAC 50S ribosomal protein L3, chloroplast precursor (Fragment) - Nicotiana tabacum (Common tobacco)moderately similar to ( 321) loc_os02g04460 12002.m05795 protein 50S ribosomal protein L3, chloroplast precursor, putative, expressedrplC rpl3 Rp…	-1.17
29.2.1.1.1.2.5	protein.synthesis.ribosomal protein.prokaryotic.chloroplast.50S subunit.L5	orange1.1g024440m|pacid:18137634	Transcript	moderately similar to ( 386) AT4G01310 | Symbols: | ribosomal protein L5 family protein | chr4:544166-545480 REVERSEmoderately similar to ( 342) RK5_SPIOL 50S ribosomal protein L5, chloroplast - Spinacia oleracea (Spinach)moderately similar to ( 296) loc_os03g03360 12003.m05871 protein 50S ribosomal protein L5, chloroplast precursor, putative, expressedrplE rpl5 RplE rpl5p Ribosomal_L5_C no origi…	-1.21
29.2.1.1.1.2.9	protein.synthesis.ribosomal protein.prokaryotic.chloroplast.50S subunit.L9	orange1.1g029153m|pacid:18104301	Transcript	weakly similar to ( 176) AT3G44890 | Symbols: RPL9 | RPL9 (RIBOSOMAL PROTEIN L9); structural constituent of ribosome | chr3:16386505-16387963 FORWARDweakly similar to ( 163) RK9_PEA 50S ribosomal protein L9, chloroplast precursor (CL9) - Pisum sativum (Garden pea)weakly similar to ( 164) loc_os02g57670 12002.m33484 protein 50S ribosomal protein L9, chloroplast precursor, putative, expressedrplI R…	-1.16
29.2.1.1.1.2.13	protein.synthesis.ribosomal protein.prokaryotic.chloroplast.50S subunit.L13	orange1.1g026067m|pacid:18130212	Transcript	moderately similar to ( 329) AT1G78630 | Symbols: emb1473 | emb1473 (embryo defective 1473); structural constituent of ribosome | chr1:29575997-29577406 FORWARDmoderately similar to ( 298) RK13_SPIOL 50S ribosomal protein L13, chloroplast precursor (CL13) - Spinacia oleracea (Spinach)moderately similar to ( 307) loc_os01g54540 12001.m150711 protein 50S ribosomal protein L13, chloroplast precursor…	-1.07
29.2.1.1.1.2.13	protein.synthesis.ribosomal protein.prokaryotic.chloroplast.50S subunit.L13	orange1.1g028533m|pacid:18130215	Transcript	moderately similar to ( 266) AT1G78630 | Symbols: emb1473 | emb1473 (embryo defective 1473); structural constituent of ribosome | chr1:29575997-29577406 FORWARDmoderately similar to ( 242) RK13_SPIOL 50S ribosomal protein L13, chloroplast precursor (CL13) - Spinacia oleracea (Spinach)moderately similar to ( 249) loc_os01g54540 12001.m150711 protein 50S ribosomal protein L13, chloroplast precursor…	-1.09
29.2.1.1.1.2.15	protein.synthesis.ribosomal protein.prokaryotic.chloroplast.50S subunit.L15	orange1.1g024515m|pacid:18138875	Transcript	moderately similar to ( 271) AT3G25920 | Symbols: RPL15 | RPL15; structural constituent of ribosome | chr3:9491268-9492558 REVERSEmoderately similar to ( 273) RK15_PEA 50S ribosomal protein L15, chloroplast precursor (CL15) (Fragment) - Pisum sativum (Garden pea)moderately similar to ( 240) loc_os03g12020 12003.m06654 protein 50S ribosomal protein L15, chloroplast precursor, putative, expressedrp…	-1.05
29.2.1.1.1.2.17	protein.synthesis.ribosomal protein.prokaryotic.chloroplast.50S subunit.L17	orange1.1g041707m|pacid:18106960	Transcript	moderately similar to ( 261) AT3G54210 | Symbols: | ribosomal protein L17 family protein | chr3:20067672-20068385 REVERSEmoderately similar to ( 253) RK17_TOBAC 50S ribosomal protein L17, chloroplast precursor (CL17) - Nicotiana tabacum (Common tobacco)moderately similar to ( 227) loc_os03g60100 12003.m10904 protein 50S ribosomal protein L17, putative, expressedrplQ RplQ Ribosomal_L17 no original…	-1.3
29.2.1.1.1.2.18	protein.synthesis.ribosomal protein.prokaryotic.chloroplast.50S subunit.L18	orange1.1g030804m|pacid:18122212	Transcript	moderately similar to ( 219) AT1G48350 | Symbols: | ribosomal protein L18 family protein | chr1:17867269-17868215 FORWARDweakly similar to ( 176) RK18_ORYSA 50S ribosomal protein L18, chloroplast precursor (CL18) - Oryza sativa (Rice)weakly similar to ( 176) loc_os03g61260 12003.m35497 protein 50S ribosomal protein L18, chloroplast precursor, putative, expressedrplR RplR rpl18 Ribosomal_L18p no o…	-1.33
29.2.1.1.1.2.21	protein.synthesis.ribosomal protein.prokaryotic.chloroplast.50S subunit.L21	orange1.1g027519m|pacid:18092311	Transcript	weakly similar to ( 166) AT1G35680 | Symbols: | 50S ribosomal protein L21, chloroplast / CL21 (RPL21) | chr1:13208777-13210246 FORWARDweakly similar to ( 157) RK21_SPIOL 50S ribosomal protein L21, chloroplast precursor (CL21) (CS-L7) - Spinacia oleracea (Spinach)weakly similar to ( 153) loc_os02g15900 12002.m06833 protein 50S ribosomal protein L21, chloroplast precursor, putative, expressedRiboso…	-1.12
29.2.1.1.1.2.24	protein.synthesis.ribosomal protein.prokaryotic.chloroplast.50S subunit.L24	orange1.1g029417m|pacid:18126228	Transcript	moderately similar to ( 211) AT5G54600 | Symbols: | 50S ribosomal protein L24, chloroplast (CL24) | chr5:22183046-22184403 FORWARDmoderately similar to ( 218) RK24_TOBAC 50S ribosomal protein L24, chloroplast precursor (CL24) - Nicotiana tabacum (Common tobacco)weakly similar to ( 197) loc_os06g46930 12006.m09219 protein 50S ribosomal protein L24, chloroplast precursor, putative, expressedrplX Rp…	-1.34
29.2.1.1.1.2.34	protein.synthesis.ribosomal protein.prokaryotic.chloroplast.50S subunit.L34	orange1.1g031306m|pacid:18112475	Transcript	very weakly similar to (95.1) AT1G29070 | Symbols: | ribosomal protein L34 family protein | chr1:10149884-10151155 FORWARDvery weakly similar to (86.3) RK34_SPIOL 50S ribosomal protein L34, chloroplast precursor (CL34) - Spinacia oleracea (Spinach) no original description	-1.33
29.2.1.1.2.1.27	protein.synthesis.ribosomal protein.prokaryotic.mitochondrion.30S subunit.S27	orange1.1g034124m|pacid:18138643	Transcript	weakly similar to ( 112) AT5G44710 | Symbols: | FUNCTIONS IN: molecular_function unknown; INVOLVED IN: biological_process unknown; LOCATED IN: cellular_component unknown; EXPRESSED IN: 23 plant structures; EXPRESSED DURING: 13 growth stages; CONTAINS InterPro DOMAIN/s: Ribosomal protein S27/S33, mitochondrial (InterPro:IPR013219); Has 56 Blast hits to 56 proteins in 30 species: Archae - 0; Bacter…	1.01
29.2.1.1.3.1.21	protein.synthesis.ribosomal protein.prokaryotic.unknown organellar.30S subunit.S21	orange1.1g030080m|pacid:18117515	Transcript	weakly similar to ( 115) AT3G27160 | Symbols: GHS1 | GHS1 (GLUCOSE HYPERSENSITIVE 1); structural constituent of ribosome | chr3:10017531-10018854 FORWARD no original description	-1.23
29.2.1.1.3.2.35	protein.synthesis.ribosomal protein.prokaryotic.unknown organellar.50S subunit.L35	orange1.1g031865m|pacid:18104157	Transcript	weakly similar to ( 120) AT2G24090 | Symbols: | ribosomal protein L35 family protein | chr2:10242038-10243416 FORWARDweakly similar to ( 117) RK35_SPIOL 50S ribosomal protein L35, chloroplast precursor (CL35) - Spinacia oleracea (Spinach)weakly similar to ( 108) loc_os06g43900 12006.m08920 protein 50S ribosomal protein L35, chloroplast precursor, putative, expressed no original description	-1.18
29.2.1.2.1.4	protein.synthesis.ribosomal protein.eukaryotic.40S subunit.S4	orange1.1g024793m|pacid:18131013	Transcript	moderately similar to ( 481) AT5G07090 | Symbols: | 40S ribosomal protein S4 (RPS4B) | chr5:2202783-2203805 FORWARDmoderately similar to ( 482) RS4_SOLTU 40S ribosomal protein S4 - Solanum tuberosum (Potato)moderately similar to ( 474) loc_os01g25610 12001.m09024 protein 40S ribosomal protein S4, putative, expressedRPS4A PRK04313 Ribosomal_S4e no original description	-1.05
29.2.1.2.1.20	protein.synthesis.ribosomal protein.eukaryotic.40S subunit.S20	orange1.1g033482m|pacid:18127830	Transcript	weakly similar to ( 194) AT3G47370 | Symbols: | 40S ribosomal protein S20 (RPS20B) | chr3:17453671-17454437 REVERSEweakly similar to ( 171) RS20_ORYSA 40S ribosomal protein S20 - Oryza sativa (Rice)weakly similar to ( 181) loc_os03g14530 12003.m06893 protein 40S ribosomal protein S20, putative, expressedRibosomal_S10 RpsJ rps10P no original description	-1.18
29.2.1.2.1.24	protein.synthesis.ribosomal protein.eukaryotic.40S subunit.S24	orange1.1g032727m|pacid:18093208	Transcript	weakly similar to ( 186) AT5G28060 | Symbols: | 40S ribosomal protein S24 (RPS24B) | chr5:10069791-10070792 REVERSEweakly similar to ( 177) loc_os02g13530 12002.m06599 protein 40S ribosomal protein S24, putative, expressedRPS24A Ribosomal_S24e no original description	-1.47
29.2.1.2.1.25	protein.synthesis.ribosomal protein.eukaryotic.40S subunit.S25	orange1.1g033931m|pacid:18111091	Transcript	weakly similar to ( 120) AT4G34555 | Symbols: | 40S ribosomal protein S25, putative | chr4:16504381-16505339 REVERSEweakly similar to ( 112) loc_os09g39540 12009.m060074 protein 40S ribosomal protein S25, putative, expressedRibosomal_S25 no original description	-1.01
29.2.1.2.2.3	protein.synthesis.ribosomal protein.eukaryotic.60S subunit.L3	orange1.1g038172m|pacid:18091957	Transcript	moderately similar to ( 488) AT1G43170 | Symbols: ARP1, RPL3A | ARP1 (ARABIDOPSIS RIBOSOMAL PROTEIN 1); structural constituent of ribosome | chr1:16267519-16268631 FORWARDmoderately similar to ( 497) RL3_ORYSJ 60S ribosomal protein L3 OS=Oryza sativa subsp. japonica GN=RPL3 PE=2 SV=2moderately similar to ( 497) loc_os12g07010 12012.m04691 protein 60S ribosomal protein L3, putative, expressedrpl3p…	-1.21
29.2.1.2.2.15	protein.synthesis.ribosomal protein.eukaryotic.60S subunit.L15	orange1.1g028730m|pacid:18094448	Transcript	moderately similar to ( 294) AT4G16720 | Symbols: | 60S ribosomal protein L15 (RPL15A) | chr4:9400156-9401315 REVERSEmoderately similar to ( 296) RL15_PETHY 60S ribosomal protein L15 - Petunia hybrida (Petunia)moderately similar to ( 287) loc_os05g19370 12005.m06340 protein 60S ribosomal protein L15, putative, expressedRibosomal_L15e RPL15A PRK04243 no original description	-1.11
29.2.1.2.2.37	protein.synthesis.ribosomal protein.eukaryotic.60S subunit.L37	orange1.1g034400m|pacid:18120832	Transcript	weakly similar to ( 111) AT3G16080 | Symbols: | 60S ribosomal protein L37 (RPL37C) | chr3:5454892-5455677 FORWARDweakly similar to ( 111) loc_os02g56990 12002.m10721 protein 60S ribosomal protein L37, putative, expressed no original description	-1.03
29.2.1.2.2.99	protein.synthesis.ribosomal protein.eukaryotic.60S subunit.unknown	orange1.1g034489m|pacid:18135358	Transcript	weakly similar to ( 136) AT5G40080 | Symbols: | 60S ribosomal protein-related | chr5:16040190-16041529 REVERSEweakly similar to ( 130) loc_os02g40490 12002.m09135 protein conserved hypothetical protein no original description	1.27
29.2.1.2.2.518	protein.synthesis.ribosomal protein.eukaryotic.60S subunit.L18A	orange1.1g035537m|pacid:18112633	Transcript	moderately similar to ( 319) AT1G29970 | Symbols: | RPL18AA (60S RIBOSOMAL PROTEIN L18A-1) | chr1:10499952-10501311 REVERSEmoderately similar to ( 296) RL18A_ORYSA 60S ribosomal protein L18a - Oryza sativa (Rice)moderately similar to ( 301) loc_os01g47660 12001.m10959 protein 60S ribosomal protein L18a, putative, expressedRibosomal_L18ae no original description	-1.24
29.2.1.2.2.537	protein.synthesis.ribosomal protein.eukaryotic.60S subunit.L37A	orange1.1g044880m|pacid:18103380	Transcript	weakly similar to ( 136) AT3G10950 | Symbols: | 60S ribosomal protein L37a (RPL37aB) | chr3:3423893-3424566 FORWARDweakly similar to ( 139) RL37A_ORYSA 60S ribosomal protein L37a - Oryza sativa (Rice)weakly similar to ( 139) loc_os05g48320 12005.m27963 protein 60S ribosomal protein L37a, putative, expressedRibosomal_L37ae RPL43A no original description	-1.04
29.2.2	protein.synthesis.ribosome biogenesis	orange1.1g026076m|pacid:18094223	Transcript	moderately similar to ( 355) AT5G38290 | Symbols: | peptidyl-tRNA hydrolase family protein | chr5:15303603-15305381 FORWARDmoderately similar to ( 318) loc_os01g04130 12001.m07048 protein peptidyl-tRNA hydrolase, putative, expressedCRS2 PTH PRK05426 Pth Pept_tRNA_hydro no original description	-1
29.2.2.3.3	protein.synthesis.ribosome biogenesis.Pre-rRNA processing and modifications.methylotransferases	orange1.1g043340m|pacid:18138011	Transcript	moderately similar to ( 378) AT2G39670 | Symbols: | radical SAM domain-containing protein | chr2:16534303-16536986 FORWARDmoderately similar to ( 381) loc_os01g74190 12001.m13446 protein expressed proteinCOG0820 PRK11194 no original description	-1.63
29.3.3	protein.targeting.chloroplast	orange1.1g017380m|pacid:18135759	Transcript	highly similar to ( 572) AT2G45770 | Symbols: CPFTSY, FRD4 | CPFTSY; 7S RNA binding / GTP binding / nucleoside-triphosphatase/ nucleotide binding | chr2:18851248-18853402 FORWARDweakly similar to ( 123) SR541_HORVU Signal recognition particle 54 kDa protein 1 (SRP54) - Hordeum vulgare (Barley)highly similar to ( 511) loc_os01g72800 12001.m43385 protein cell division protein ftsY, putative, expres…	-1.07
29.3.4.3	protein.targeting.secretory pathway.vacuole	orange1.1g016176m|pacid:18110550	Transcript	highly similar to ( 621) AT1G62710 | Symbols: BETA-VPE, BETAVPE | BETA-VPE (BETA VACUOLAR PROCESSING ENZYME); cysteine-type endopeptidase | chr1:23224070-23226857 REVERSEhighly similar to ( 641) VPE_RICCO Vacuolar-processing enzyme precursor (EC 3.4.22.-) (VPE) - Ricinus communis (Castor bean)highly similar to ( 561) loc_os02g43010 12002.m33425 protein vacuolar processing enzyme, beta-isozyme pre…	1.62
29.3.4.3	protein.targeting.secretory pathway.vacuole	orange1.1g011066m|pacid:18096875	Transcript	highly similar to ( 753) AT4G32940 | Symbols: GAMMA-VPE, GAMMAVPE | GAMMA-VPE (GAMMA VACUOLAR PROCESSING ENZYME); cysteine-type endopeptidase | chr4:15900557-15903161 REVERSEnearly identical (1002) VPE_CITSI Vacuolar-processing enzyme precursor (EC 3.4.22.-) (VPE) - Citrus sinensis (Sweet orange)highly similar to ( 714) loc_os01g37910 12001.m42664 protein vacuolar processing enzyme precursor, put…	2.13
29.3.4.3	protein.targeting.secretory pathway.vacuole	orange1.1g006787m|pacid:18138784	Transcript	highly similar to ( 924) AT1G30900 | Symbols: | vacuolar sorting receptor, putative | chr1:10997275-11000543 FORWARDhighly similar to ( 764) VSR1_PEA Vacuolar sorting receptor 1 precursor (BP-80) (80 kDa proaleurein-binding protein) - Pisum sativum (Garden pea)highly similar to ( 857) loc_os06g45380 12006.m32269 protein vacuolar sorting receptor 7 precursor, putative, expressedPA_VSR no original …	1.4
29.3.99	protein.targeting.unknown	orange1.1g026790m|pacid:18127798	Transcript	moderately similar to ( 234) AT4G25370 | Symbols: | Clp amino terminal domain-containing protein | chr4:12972747-12974580 FORWARDmoderately similar to ( 226) loc_os03g14280 12003.m06870 protein ATP-dependent Clp protease ATP-binding subunit clpA, putative, expressed no original description	-1.29
29.4	protein.postranslational modification	orange1.1g036852m|pacid:18111421	Transcript	moderately similar to ( 402) AT1G07430 | Symbols: | protein phosphatase 2C, putative / PP2C, putative | chr1:2281151-2282656 REVERSEmoderately similar to ( 312) loc_os01g62760 12001.m12397 protein protein phosphatase 2C, putative, expressedPP2Cc PP2Cc PP2C PTC1 no original description	1.17
29.4	protein.postranslational modification	orange1.1g048255m|pacid:18137213	Transcript	weakly similar to ( 129) AT2G47920 | Symbols: | kinase interacting family protein | chr2:19616003-19616761 FORWARDweakly similar to ( 136) loc_os07g47090 12007.m079779 protein expressed proteinKIP1 no original description	-1.57
29.4	protein.postranslational modification	orange1.1g007266m|pacid:18093459	Transcript	highly similar to ( 656) AT1G54510 | Symbols: ATNEK1 | ATNEK1 (ARABIDOPSIS THALIANA NIMA-RELATED SERINE/THREONINE KINASE 1); ATP binding / kinase/ protein kinase/ protein serine/threonine kinase | chr1:20358603-20362006 REVERSEweakly similar to ( 124) M2K1_ORYSA Mitogen-activated protein kinase kinase 1 (EC 2.7.12.2) (MAP kinase kinase 1) (MAPKK1) (OsMEK1) - Oryza sativa (Rice)highly similar to (…	-1.39
29.4	protein.postranslational modification	orange1.1g011331m|pacid:18137279	Transcript	highly similar to ( 575) AT1G02970 | Symbols: WEE1, ATWEE1 | WEE1 (ARABIDOPSIS WEE1 KINASE HOMOLOG); kinase/ protein kinase | chr1:673408-676127 FORWARDhighly similar to ( 503) loc_os02g04240 12002.m05773 protein wee1-like protein, putative, expressedPkinase S_TKc S_TKc Pkinase_Tyr SPS1 TyrKc PTKc no original description	-1.86
29.4	protein.postranslational modification	orange1.1g021982m|pacid:18092473	Transcript	highly similar to ( 550) AT1G20930 | Symbols: CDKB2;2 | CDKB2;2 (CYCLIN-DEPENDENT KINASE B2;2); cyclin-dependent protein kinase/ kinase | chr1:7292752-7294664 REVERSEhighly similar to ( 543) CDC2D_ANTMA Cell division control protein 2 homolog D (EC 2.7.11.22) (EC 2.7.11.23) - Antirrhinum majus (Garden snapdragon)highly similar to ( 506) loc_os08g40170 12008.m07997 protein cell division control pr…	-1.8
29.4	protein.postranslational modification	orange1.1g004835m|pacid:18103373	Transcript	highly similar to ( 557) AT4G16970 | Symbols: | ATP binding / kinase/ protein kinase/ protein serine/threonine kinase | chr4:9551516-9555766 REVERSEhighly similar to ( 528) loc_os10g41390 12010.m06903 protein protein kinase domain containing protein, expressedS_TKc S_TKc Pkinase no original description	-1.4
29.4	protein.postranslational modification	orange1.1g045997m|pacid:18093998	Transcript	very weakly similar to (95.9) AT1G14980 | Symbols: CPN10 | CPN10 (CHAPERONIN 10); chaperone binding | chr1:5165930-5166654 REVERSEvery weakly similar to (96.3) CH10_BRANA 10 kDa chaperonin (Protein CPN10) (Protein groES) - Brassica napus (Rape)very weakly similar to (82.4) loc_os03g25050 12003.m07848 protein chaperonin, putative, expressed no original description	-1.2
29.4	protein.postranslational modification	orange1.1g011041m|pacid:18106290	Transcript	highly similar to ( 622) AT1G54610 | Symbols: | protein kinase family protein | chr1:20393962-20396902 REVERSEmoderately similar to ( 223) CDC22_MEDSA Cell division control protein 2 homolog 2 (EC 2.7.11.22) - Medicago sativa (Alfalfa)highly similar to ( 621) loc_os07g47180 12007.m29311 protein transposon protein, putative, unclassified, expressedS_TKc S_TKc Pkinase SPS1 Pkinase_Tyr PTKc TyrKc PT…	1.05
29.4	protein.postranslational modification	orange1.1g007991m|pacid:18093460	Transcript	highly similar to ( 602) AT1G54510 | Symbols: ATNEK1 | ATNEK1 (ARABIDOPSIS THALIANA NIMA-RELATED SERINE/THREONINE KINASE 1); ATP binding / kinase/ protein kinase/ protein serine/threonine kinase | chr1:20358603-20362006 REVERSEweakly similar to ( 106) M2K1_ORYSA Mitogen-activated protein kinase kinase 1 (EC 2.7.12.2) (MAP kinase kinase 1) (MAPKK1) (OsMEK1) - Oryza sativa (Rice)highly similar to (…	-1.73
29.4	protein.postranslational modification	orange1.1g015135m|pacid:18137963	Transcript	moderately similar to ( 384) AT3G11410 | Symbols: ATPP2CA, AHG3, PP2CA | PP2CA (ARABIDOPSIS THALIANA PROTEIN PHOSPHATASE 2CA); protein binding / protein serine/threonine phosphatase | chr3:3584181-3585649 REVERSEmoderately similar to ( 303) loc_os05g38290 12005.m08008 protein protein phosphatase 2C, putative, expressedPP2Cc PP2Cc PP2C PTC1 no original description	1.75
29.4	protein.postranslational modification	orange1.1g038249m|pacid:18096696	Transcript	highly similar to ( 537) AT4G32830 | Symbols: AtAUR1 | AtAUR1 (ATAURORA1); histone kinase(H3-S10 specific) / kinase/ protein serine/threonine kinase | chr4:15842557-15844354 FORWARDweakly similar to ( 177) CDPK_DAUCA Calcium-dependent protein kinase (EC 2.7.11.1) (CDPK) - Daucus carota (Carrot)highly similar to ( 510) loc_os01g09580 12001.m07583 protein serine/threonine-protein kinase Eg2-like, p…	-1.32
29.4	protein.postranslational modification	orange1.1g037185m|pacid:18095517	Transcript	weakly similar to ( 133) AT2G30500 | Symbols: | kinase interacting family protein | chr2:12998329-13000072 REVERSEweakly similar to ( 114) loc_os01g07370 12001.m42607 protein CENP-E like kinetochore protein, putative, expressed no original description	-1.23
29.4	protein.postranslational modification	orange1.1g001901m|pacid:18101284	Transcript	nearly identical (1620) AT2G27210 | Symbols: BSL3 | kelch repeat-containing serine/threonine phosphoesterase family protein | chr2:11630188-11636182 FORWARDnearly identical (1528) BSL2_ORYSA Serine/threonine-protein phosphatase BSL2 homolog (EC 3.1.3.16) (BSU1-like protein 2 homolog) - Oryza sativa (Rice)nearly identical (1541) loc_os03g44500 12003.m09488 protein serine/threonine-protein phosphat…	1.31
29.4.1.57	protein.postranslational modification.kinase.receptor like cytoplasmatic kinase VII	orange1.1g002179m|pacid:18128604	Transcript	nearly identical (1227) AT1G06840 | Symbols: | leucine-rich repeat transmembrane protein kinase, putative | chr1:2097854-2103479 REVERSEmoderately similar to ( 236) NORK_PEA Nodulation receptor kinase precursor (EC 2.7.11.1) - Pisum sativum (Garden pea)nearly identical (1027) loc_os01g72990 12001.m150451 protein ATP binding protein, putative, expressedTyrKc PTKc Pkinase_Tyr S_TKc S_TKc Pkinase PT…	1.26
29.4.1.57	protein.postranslational modification.kinase.receptor like cytoplasmatic kinase VII	orange1.1g004637m|pacid:18102278	Transcript	highly similar to ( 627) AT1G14390 | Symbols: | leucine-rich repeat transmembrane protein kinase, putative | chr1:4924277-4926794 FORWARDweakly similar to ( 135) NORK_MEDTR Nodulation receptor kinase precursor (EC 2.7.11.1) (Does not make infections protein 2) (Symbiosis receptor-like kinase) (MtSYMRK) - Medicago truncatula (Barrel medic)moderately similar to ( 487) loc_os06g38970 12006.m08435 pr…	1.25
29.4.1.57	protein.postranslational modification.kinase.receptor like cytoplasmatic kinase VII	orange1.1g003351m|pacid:18097186	Transcript	nearly identical (1088) AT3G46290 | Symbols: | protein kinase, putative | chr3:17013009-17015501 FORWARDmoderately similar to ( 263) NORK_MEDTR Nodulation receptor kinase precursor (EC 2.7.11.1) (Does not make infections protein 2) (Symbiosis receptor-like kinase) (MtSYMRK) - Medicago truncatula (Barrel medic)highly similar to ( 987) loc_os06g22810 12006.m06934 protein protein kinase, putative, e…	1.3
29.4.1.57	protein.postranslational modification.kinase.receptor like cytoplasmatic kinase VII	orange1.1g002582m|pacid:18131743	Transcript	nearly identical (1168) AT5G48740 | Symbols: | leucine-rich repeat family protein / protein kinase family protein | chr5:19765324-19769314 REVERSEmoderately similar to ( 281) NORK_MEDTR Nodulation receptor kinase precursor (EC 2.7.11.1) (Does not make infections protein 2) (Symbiosis receptor-like kinase) (MtSYMRK) - Medicago truncatula (Barrel medic)moderately similar to ( 450) loc_os11g01200 12…	1.1
29.4.1.57	protein.postranslational modification.kinase.receptor like cytoplasmatic kinase VII	orange1.1g038823m|pacid:18134776	Transcript	weakly similar to ( 174) AT3G57710 | Symbols: | protein kinase family protein | chr3:21386233-21387288 REVERSEvery weakly similar to ( 100) NORK_PEA Nodulation receptor kinase precursor (EC 2.7.11.1) - Pisum sativum (Garden pea)weakly similar to ( 159) loc_os04g51040 12004.m10001 protein OsWAK50 - OsWAK receptor-like protein kinase, expressedPkinase_Tyr PTKc TyrKc no original description	3.02
29.4.1.57	protein.postranslational modification.kinase.receptor like cytoplasmatic kinase VII	orange1.1g002717m|pacid:18137840	Transcript	highly similar to ( 914) AT3G28040 | Symbols: | leucine-rich repeat transmembrane protein kinase, putative | chr3:10435139-10438268 FORWARDweakly similar to ( 175) RPK1_IPONI Receptor-like protein kinase precursor (EC 2.7.11.1) - Ipomoea nil (Japanese morning glory) (Pharbitis nil)highly similar to ( 837) loc_os01g72700 12001.m13304 protein ATP binding protein, putative, expressedS_TKc Pkinase S_…	1.01
29.4.1.57	protein.postranslational modification.kinase.receptor like cytoplasmatic kinase VII	orange1.1g002533m|pacid:18128392	Transcript	highly similar to ( 750) AT5G39000 | Symbols: | protein kinase family protein | chr5:15611860-15614481 FORWARDmoderately similar to ( 246) NORK_MEDTR Nodulation receptor kinase precursor (EC 2.7.11.1) (Does not make infections protein 2) (Symbiosis receptor-like kinase) (MtSYMRK) - Medicago truncatula (Barrel medic)highly similar to ( 731) loc_os01g56330 12001.m11789 protein protein kinase, putat…	1.3	1.07
29.4.1.57	protein.postranslational modification.kinase.receptor like cytoplasmatic kinase VII	orange1.1g048439m|pacid:18117733	Transcript	highly similar to ( 544) AT3G51550 | Symbols: FER | FER (FERONIA); kinase/ protein kinase | chr3:19117877-19120564 REVERSEmoderately similar to ( 210) NORK_MEDTR Nodulation receptor kinase precursor (EC 2.7.11.1) (Does not make infections protein 2) (Symbiosis receptor-like kinase) (MtSYMRK) - Medicago truncatula (Barrel medic)highly similar to ( 514) loc_os01g56330 12001.m11789 protein protein k…	1.2	3.17
29.5	protein.degradation	orange1.1g017524m|pacid:18119162	Transcript	moderately similar to ( 484) AT1G02170 | Symbols: LOL3, ATMCPB1, MCP1B, AMC1, ATMC1 | AMC1 (METACASPASE 1); cysteine-type endopeptidase | chr1:411883-413426 FORWARDmoderately similar to ( 378) loc_os10g41534 12010.m21976 protein ICE-like protease p20 domain containing protein, expressedPeptidase_C14 no original description	1.13
29.5	protein.degradation	orange1.1g006262m|pacid:18132913	Transcript	highly similar to ( 758) AT4G33090 | Symbols: APM1, ATAPM1 | APM1 (AMINOPEPTIDASE M1); aminopeptidase | chr4:15965915-15970418 REVERSEhighly similar to ( 730) loc_os02g12650 12002.m33362 protein puromycin-sensitive aminopeptidase, putative, expressedPepN Peptidase_M1 no original description	2.88
29.5	protein.degradation	orange1.1g039121m|pacid:18117119	Transcript	moderately similar to ( 325) AT1G78680 | Symbols: ATGGH2 | ATGGH2 (gamma-glutamyl hydrolase 2); omega peptidase | chr1:29593933-29596037 FORWARDmoderately similar to ( 252) GGH_SOYBN Gamma-glutamyl hydrolase precursor (EC 3.4.19.9) (Gamma-Glu-X carboxypeptidase) (Conjugase) (GH) - Glycine max (Soybean)moderately similar to ( 249) loc_os05g44130 12005.m27626 protein gamma-glutamyl hydrolase precur…	-1.04
29.5.1	protein.degradation.subtilases	orange1.1g005334m|pacid:18108372	Transcript	highly similar to ( 850) AT5G67360 | Symbols: ARA12 | ARA12; serine-type endopeptidase | chr5:26872192-26874465 REVERSEhighly similar to ( 801) loc_os03g55350 12003.m10450 protein subtilisin-like protease precursor, putative, expressedPA_subtilisin_like PA no original description	1.23
29.5.1	protein.degradation.subtilases	orange1.1g004265m|pacid:18091291	Transcript	highly similar to ( 535) AT5G67090 | Symbols: | subtilase family protein | chr5:26774111-26776321 REVERSEhighly similar to ( 738) loc_os01g64850 12001.m12598 protein subtilisin-like protease precursor, putative no original description	1.1
29.5.1	protein.degradation.subtilases	orange1.1g046220m|pacid:18100135	Transcript	highly similar to ( 554) AT5G51750 | Symbols: ATSBT1.3, SBT1.3 | ATSBT1.3 (ARABIDOPSIS THALIANA SUBTILASE 1.3); identical protein binding / serine-type endopeptidase | chr5:21020266-21022608 FORWARDhighly similar to ( 756) loc_os04g35140 12004.m08604 protein subtilisin-like protease precursor, putative, expressed no original description	1.89
29.5.3	protein.degradation.cysteine protease	orange1.1g019112m|pacid:18121156	Transcript	moderately similar to ( 343) AT2G27420 | Symbols: | cysteine proteinase, putative | chr2:11726311-11727519 REVERSEmoderately similar to ( 313) CYSEP_RICCO Vignain precursor (EC 3.4.22.-) (Cysteine endopeptidase) - Ricinus communis (Castor bean)moderately similar to ( 323) loc_os12g17540 12012.m05711 protein vignain precursor, putativePeptidase_C1 Peptidase_C1A Pept_C1 Peptidase_C1A_CathepsinB Pep…	7.6
29.5.3	protein.degradation.cysteine protease	orange1.1g017318m|pacid:18100283	Transcript	highly similar to ( 578) AT4G39090 | Symbols: RD19, RD19A | RD19 (RESPONSIVE TO DEHYDRATION 19); cysteine-type endopeptidase/ cysteine-type peptidase | chr4:18215826-18217326 REVERSEhighly similar to ( 539) CYSP_PEA Cysteine proteinase 15A precursor (EC 3.4.22.-) (Turgor-responsive protein 15A) - Pisum sativum (Garden pea)highly similar to ( 503) loc_os02g27030 12002.m07847 protein cysteine prote…	1.48
29.5.4	protein.degradation.aspartate protease	orange1.1g009634m|pacid:18119406	Transcript	highly similar to ( 697) AT1G11910 | Symbols: | aspartyl protease family protein | chr1:4017119-4019874 REVERSEhighly similar to ( 651) ASPR_HORVU Phytepsin precursor (EC 3.4.23.40) (Aspartic proteinase) [Contains: Phytepsin 32 kDa subunit; Phytepsin 29 kDa subunit; Phytepsin 16 kDa subunit; Phytepsin 11 kDa subunit] - Hordeum vulgare (Barley)highly similar to ( 646) loc_os05g49200 12005.m27639 p…	1.04
29.5.4	protein.degradation.aspartate protease	orange1.1g040581m|pacid:18106229	Transcript	moderately similar to ( 201) AT1G03220 | Symbols: | extracellular dermal glycoprotein, putative / EDGP, putative | chr1:787143-788444 FORWARDweakly similar to ( 145) 7SB1_SOYBN Basic 7S globulin precursor (Bg) (SBg7S) [Contains: Basic 7S globulin high kDa subunit; Basic 7S globulin low kDa subunit] - Glycine max (Soybean)weakly similar to ( 167) loc_os05g33410 12005.m07573 protein basic 7S globul…	-2.14
29.5.5	protein.degradation.serine protease	orange1.1g015244m|pacid:18102722	Transcript	highly similar to ( 518) AT3G63470 | Symbols: scpl40 | scpl40 (serine carboxypeptidase-like 40); serine-type carboxypeptidase | chr3:23438561-23440862 FORWARDmoderately similar to ( 456) CBP23_HORVU Serine carboxypeptidase II-3 precursor (EC 3.4.16.6) (CP-MII.3) [Contains: Serine carboxypeptidase II-3 chain A; Serine carboxypeptidase II-3 chain B] - Hordeum vulgare (Barley)moderately similar to (…	1.53
29.5.9	protein.degradation.AAA type	orange1.1g041423m|pacid:18118603	Transcript	highly similar to ( 527) AT5G40010 | Symbols: AATP1 | AATP1 (AAA-ATPase 1); ATP binding / ATPase/ nucleoside-triphosphatase/ nucleotide binding | chr5:16020218-16021762 REVERSEmoderately similar to ( 499) loc_os12g24320 12012.m06266 protein cell Division Protein AAA ATPase family, putative, expressedAAA no original description	1.75
29.5.9	protein.degradation.AAA type	orange1.1g037859m|pacid:18135022	Transcript	moderately similar to ( 489) AT5G40010 | Symbols: AATP1 | AATP1 (AAA-ATPase 1); ATP binding / ATPase/ nucleoside-triphosphatase/ nucleotide binding | chr5:16020218-16021762 REVERSEmoderately similar to ( 422) loc_os12g24320 12012.m06266 protein cell Division Protein AAA ATPase family, putative, expressedAAA no original description	2.23
29.5.9	protein.degradation.AAA type	orange1.1g002241m|pacid:18117013	Transcript	highly similar to ( 909) AT1G04730 | Symbols: | AAA-type ATPase family protein | chr1:1325385-1331086 REVERSEmoderately similar to ( 415) loc_os03g15810 12003.m07018 protein ATP binding protein, putative, expressedPRK04195 no original description	-1.06
29.5.9	protein.degradation.AAA type	orange1.1g011573m|pacid:18135342	Transcript	highly similar to ( 533) AT5G40010 | Symbols: AATP1 | AATP1 (AAA-ATPase 1); ATP binding / ATPase/ nucleoside-triphosphatase/ nucleotide binding | chr5:16020218-16021762 REVERSEhighly similar to ( 512) loc_os12g24320 12012.m06266 protein cell Division Protein AAA ATPase family, putative, expressedAAA no original description	1.14
29.5.9	protein.degradation.AAA type	orange1.1g041382m|pacid:18103680	Transcript	moderately similar to ( 352) AT3G50930 | Symbols: BCS1 | BCS1 (CYTOCHROME BC1 SYNTHESIS); ATP binding / ATPase/ nucleoside-triphosphatase/ nucleotide binding | chr3:18929817-18931547 FORWARDmoderately similar to ( 332) loc_os01g42030 12001.m10470 protein mitochondrial chaperone BCS1, putative, expressedPEARLI-4 AAA no original description	2.41
29.5.9	protein.degradation.AAA type	orange1.1g024550m|pacid:18103204	Transcript	moderately similar to ( 311) AT3G50930 | Symbols: BCS1 | BCS1 (CYTOCHROME BC1 SYNTHESIS); ATP binding / ATPase/ nucleoside-triphosphatase/ nucleotide binding | chr3:18929817-18931547 FORWARDmoderately similar to ( 294) loc_os01g42030 12001.m10470 protein mitochondrial chaperone BCS1, putative, expressed no original description	1.4	1.76
29.5.11	protein.degradation.ubiquitin	orange1.1g000344m|pacid:18118644	Transcript	nearly identical (1622) AT3G47890 | Symbols: | ubiquitin thiolesterase/ zinc ion binding | chr3:17667172-17673530 REVERSEhighly similar to ( 582) loc_os03g06950 12003.m06212 protein cysteine-type endopeptidase/ nucleic acid binding protein, putative, expressedDUF629 UCH DUF627 no original description	1.02
29.5.11	protein.degradation.ubiquitin	orange1.1g014676m|pacid:18112668	Transcript	highly similar to ( 508) AT4G22290 | Symbols: | ubiquitin thiolesterase | chr4:11783199-11785730 REVERSEmoderately similar to ( 330) loc_os04g51710 12004.m10066 protein cysteine-type endopeptidase/ ubiquitin thiolesterase, putative, expressed no original description	1.04
29.5.11.1	protein.degradation.ubiquitin.ubiquitin	orange1.1g034043m|pacid:18131846	Transcript	weakly similar to ( 155) AT5G55160 | Symbols: SUM2, SUMO 2, SUMO2, ATSUMO2 | SUMO2 (SMALL UBIQUITIN-LIKE MODIFIER 2); protein binding / protein tag | chr5:22383747-22384772 REVERSEweakly similar to ( 150) SMT3_ORYSA Ubiquitin-like protein SMT3 - Oryza sativa (Rice)weakly similar to ( 155) loc_os01g68950 12001.m42793 protein ubiquitin-like protein SMT3, putative, expressedSumo SMT3 no original des…	1.23
29.5.11.4.2	protein.degradation.ubiquitin.E3.RING	orange1.1g046132m|pacid:18127585	Transcript	moderately similar to ( 330) AT3G09770 | Symbols: | zinc finger (C3HC4-type RING finger) family protein | chr3:2996629-2997835 REVERSEmoderately similar to ( 349) loc_os10g13670 12010.m04622 protein zinc finger, RING-type, putative, expressed no original description	1.41
29.5.11.4.2	protein.degradation.ubiquitin.E3.RING	orange1.1g004418m|pacid:18093553	Transcript	highly similar to ( 838) AT1G57820 | Symbols: VIM1, ORTH2 | VIM1 (VARIANT IN METHYLATION 1); DNA binding / chromatin binding / double-stranded methylated DNA binding / histone binding / methyl-CpG binding / methyl-CpNpG binding / methyl-CpNpN binding / ubiquitin-protein ligase | chr1:21414342-21417902 REVERSEhighly similar to ( 749) loc_os05g01230 12005.m04664 protein DNA binding protein, putativ…	-1.52
29.5.11.4.2	protein.degradation.ubiquitin.E3.RING	orange1.1g019604m|pacid:18104692	Transcript	moderately similar to ( 248) AT3G12920 | Symbols: | protein binding / zinc ion binding | chr3:4122127-4123323 REVERSEweakly similar to ( 109) loc_os03g46570 12003.m09676 protein ubiquitin-protein ligase/ zinc ion binding protein, putative, expressed no original description	1.99
29.5.11.4.2	protein.degradation.ubiquitin.E3.RING	orange1.1g012292m|pacid:18135877	Transcript	moderately similar to ( 281) AT4G01270 | Symbols: | zinc finger (C3HC4-type RING finger) family protein | chr4:532351-534891 FORWARDmoderately similar to ( 227) loc_os08g05560 12008.m04699 protein potyviral helper component protease-interacting protein 1, putative, expressed no original description	-1.83
29.5.11.4.2	protein.degradation.ubiquitin.E3.RING	orange1.1g032461m|pacid:18099182	Transcript	weakly similar to ( 193) AT5G22920 | Symbols: | zinc finger (C3HC4-type RING finger) family protein | chr5:7665143-7667031 FORWARDweakly similar to ( 179) loc_os10g31850 12010.m22037 protein RING finger and CHY zinc finger domain-containing protein 1, putative, expressed no original description	-1.65
29.5.11.4.2	protein.degradation.ubiquitin.E3.RING	orange1.1g015232m|pacid:18127317	Transcript	moderately similar to ( 233) AT3G18930 | Symbols: | zinc finger (C3HC4-type RING finger) family protein | chr3:6524110-6525345 REVERSEvery weakly similar to (97.1) loc_os12g40460 12012.m07830 protein zinc finger, C3HC4 type family protein, expressed no original description	1.07
29.5.11.4.2	protein.degradation.ubiquitin.E3.RING	orange1.1g017402m|pacid:18114728	Transcript	moderately similar to ( 384) AT4G21350 | Symbols: B80, PUB8 | PUB8 (PLANT U-BOX 8); binding / protein binding / ubiquitin-protein ligase/ zinc ion binding | chr4:11356143-11357267 REVERSEweakly similar to ( 146) SPL11_ORYSA Spotted leaf protein 11 (Spotted leaf11) (Cell death-related protein SPL11) - Oryza sativa (Rice)weakly similar to ( 160) loc_os08g04470 12008.m04590 protein ubiquitin-protein…	-1.29
29.5.11.4.2	protein.degradation.ubiquitin.E3.RING	orange1.1g018409m|pacid:18123548	Transcript	moderately similar to ( 204) AT1G32740 | Symbols: | protein binding / zinc ion binding | chr1:11844883-11846082 FORWARDweakly similar to ( 130) loc_os02g46220 12002.m09659 protein S-ribonuclease binding protein SBP1, putative, expressed no original description	1.55
29.5.11.4.2	protein.degradation.ubiquitin.E3.RING	orange1.1g030807m|pacid:18118403	Transcript	weakly similar to ( 199) AT3G61460 | Symbols: BRH1 | BRH1 (BRASSINOSTEROID-RESPONSIVE RING-H2); protein binding / zinc ion binding | chr3:22741701-22742213 REVERSEweakly similar to ( 117) loc_os04g49000 12004.m09835 protein RING zinc finger protein-like, putative, expressed no original description	1.25
29.5.11.4.2	protein.degradation.ubiquitin.E3.RING	orange1.1g011171m|pacid:18094113	Transcript	weakly similar to ( 196) AT1G67180 | Symbols: | zinc finger (C3HC4-type RING finger) family protein / BRCT domain-containing protein | chr1:25130099-25132169 FORWARDmoderately similar to ( 207) loc_os08g31930 12008.m07187 protein ubiquitin-protein ligase/ zinc ion binding protein, putative, expressed no original description	-2.19
29.5.11.4.3.2	protein.degradation.ubiquitin.E3.SCF.FBOX	orange1.1g014774m|pacid:18105016	Transcript	highly similar to ( 557) AT1G10780 | Symbols: | F-box family protein | chr1:3592875-3594310 REVERSEmoderately similar to ( 468) loc_os09g28120 12009.m05963 protein F-box domain containing protein, expressed no original description	-1.78
29.5.11.4.3.2	protein.degradation.ubiquitin.E3.SCF.FBOX	orange1.1g017118m|pacid:18105600	Transcript	highly similar to ( 527) AT1G53320 | Symbols: AtTLP7 | AtTLP7 (TUBBY LIKE PROTEIN 7); phosphoric diester hydrolase/ transcription factor | chr1:19891237-19893429 REVERSEmoderately similar to ( 467) loc_os05g43850 12005.m08511 protein tubby-related protein 1, putative, expressedTub no original description	1.2
29.5.11.4.3.2	protein.degradation.ubiquitin.E3.SCF.FBOX	orange1.1g020465m|pacid:18095880	Transcript	moderately similar to ( 207) AT2G01620 | Symbols: MEE11 | MEE11 (maternal effect embryo arrest 11) | chr2:278204-279226 FORWARDweakly similar to ( 199) loc_os08g33140 12008.m07306 protein F-box domain containing protein, expressed no original description	-1.22
29.5.11.4.2	protein.degradation.ubiquitin.E3.RING	orange1.1g021013m|pacid:18096716	Transcript	moderately similar to ( 364) AT5G25560 | Symbols: | zinc finger (C3HC4-type RING finger) family protein | chr5:8899486-8901453 FORWARDmoderately similar to ( 326) loc_os01g52110 12001.m42711 protein RING finger and CHY zinc finger domain-containing protein 1, putative, expressed no original description	1.6	1.22
29.5.11.4.3.2	protein.degradation.ubiquitin.E3.SCF.FBOX	orange1.1g006749m|pacid:18096391	Transcript	highly similar to ( 604) AT2G25490 | Symbols: EBF1, FBL6 | EBF1 (EIN3-BINDING F BOX PROTEIN 1); protein binding / ubiquitin-protein ligase | chr2:10848018-10850275 REVERSEhighly similar to ( 518) loc_os02g10700 12002.m06368 protein EIN3-binding F-box protein 2, putative, expressed no original description	-1.2	1.52
29.5.11.4.5.2	protein.degradation.ubiquitin.E3.BTB/POZ Cullin3.BTB/POZ	orange1.1g037646m|pacid:18125159	Transcript	moderately similar to ( 452) AT5G67480 | Symbols: BT4 | BT4 (BTB AND TAZ DOMAIN PROTEIN 4); protein binding / transcription regulator | chr5:26931055-26932529 REVERSEmoderately similar to ( 343) loc_os01g66890 12001.m43320 protein protein binding protein, putative, expressed no original description	1.14
29.5.11.5	protein.degradation.ubiquitin.ubiquitin protease	orange1.1g005687m|pacid:18120631	Transcript	moderately similar to ( 391) AT5G46740 | Symbols: UBP21 | UBP21 (UBIQUITIN-SPECIFIC PROTEASE 21); ubiquitin thiolesterase/ ubiquitin-specific protease | chr5:18965410-18968492 REVERSEmoderately similar to ( 268) loc_os02g46650 12002.m09702 protein ubiquitin-specific protease 21, putative, expressedPeptidase_C19E UCH Peptidase_C19D Peptidase_C19 Peptidase_C19K Peptidase_C19R peptidase_C19C Peptida…	-1.46
29.6	protein.folding	orange1.1g028275m|pacid:18129690	Transcript	moderately similar to ( 275) AT4G39710 | Symbols: | immunophilin, putative / FKBP-type peptidyl-prolyl cis-trans isomerase, putative | chr4:18427249-18428325 REVERSEvery weakly similar to (84.3) FKB15_VICFA FK506-binding protein 2 precursor (EC 5.2.1.8) (Peptidyl-prolyl cis-trans isomerase) (PPIase) (Rotamase) (15 kDa FKBP) (FKBP-15) - Vicia faba (Broad bean)moderately similar to ( 210) loc_os02g…	-1.02
29.6	protein.folding	orange1.1g011926m|pacid:18104414	Transcript	highly similar to ( 646) AT2G28000 | Symbols: CPN60A, CH-CPN60A, SLP | CPN60A (CHAPERONIN-60ALPHA); ATP binding / protein binding | chr2:11926603-11929184 FORWARDhighly similar to ( 650) RUBA_PEA RuBisCO large subunit-binding protein subunit alpha, chloroplast precursor (60 kDa chaperonin subunit alpha) (CPN-60 alpha) - Pisum sativum (Garden pea)highly similar to ( 635) loc_os03g64210 12003.m1011…	-1.29
29.6	protein.folding	orange1.1g030573m|pacid:18098315	Transcript	moderately similar to ( 273) AT2G43560 | Symbols: | immunophilin / FKBP-type peptidyl-prolyl cis-trans isomerase family protein | chr2:18073995-18075385 REVERSEmoderately similar to ( 241) loc_os08g42850 12008.m080225 protein FKBP-type peptidyl-prolyl cis-trans isomerase 2, chloroplast precursor, putative, expressedFkpA FKBP_C no original description	-1.2
29.6	protein.folding	orange1.1g007313m|pacid:18110066	Transcript	highly similar to ( 907) AT1G55490 | Symbols: CPN60B, LEN1 | CPN60B (CHAPERONIN 60 BETA); ATP binding / protein binding | chr1:20715717-20718673 REVERSEhighly similar to ( 875) RUBB_BRANA RuBisCO large subunit-binding protein subunit beta, chloroplast precursor (60 kDa chaperonin subunit beta) (CPN-60 beta) - Brassica napus (Rape)highly similar to ( 858) loc_os06g02380 12006.m31823 protein ruBisC…	-1.55
29.6	protein.folding	orange1.1g032685m|pacid:18135963	Transcript	weakly similar to ( 189) AT2G44650 | Symbols: CHL-CPN10, CPN10 | CHL-CPN10 (CHLOROPLAST CHAPERONIN 10); chaperone binding | chr2:18419521-18420510 REVERSEweakly similar to ( 159) loc_os10g41710 12010.m06930 protein CHL-CPN10, putative, expressed no original description	-1.15
29.6	protein.folding	orange1.1g007985m|pacid:18104412	Transcript	highly similar to ( 765) AT2G28000 | Symbols: CPN60A, CH-CPN60A, SLP | CPN60A (CHAPERONIN-60ALPHA); ATP binding / protein binding | chr2:11926603-11929184 FORWARDhighly similar to ( 775) RUBA_PEA RuBisCO large subunit-binding protein subunit alpha, chloroplast precursor (60 kDa chaperonin subunit alpha) (CPN-60 alpha) - Pisum sativum (Garden pea)highly similar to ( 749) loc_os12g17910 12012.m0574…	-1.27
29.6	protein.folding	orange1.1g025502m|pacid:18125787	Transcript	moderately similar to ( 328) AT5G20720 | Symbols: CPN20, CPN10, CHCPN10, ATCPN21, CPN21 | CPN20 (CHAPERONIN 20); calmodulin binding | chr5:7015015-7016354 FORWARDmoderately similar to ( 281) CH10C_SPIOL 20 kDa chaperonin, chloroplast precursor (Protein Cpn21) (Chloroplast protein Cpn10) (Chloroplast chaperonin 10) (Ch-CPN10) - Spinacia oleracea (Spinach)moderately similar to ( 290) loc_os06g09679…	-1.82
29.6	protein.folding	orange1.1g042997m|pacid:18133957	Transcript	moderately similar to ( 246) AT1G18170 | Symbols: | immunophilin / FKBP-type peptidyl-prolyl cis-trans isomerase family protein | chr1:6254291-6255507 FORWARDmoderately similar to ( 234) loc_os03g50080 12003.m10003 protein FK506 binding protein, putative, expressed no original description	-1.29
29.6	protein.folding	orange1.1g044904m|pacid:18095705	Transcript	weakly similar to ( 150) AT1G14980 | Symbols: CPN10 | CPN10 (CHAPERONIN 10); chaperone binding | chr1:5165930-5166654 REVERSEweakly similar to ( 150) CH10_BRANA 10 kDa chaperonin (Protein CPN10) (Protein groES) - Brassica napus (Rape)weakly similar to ( 130) loc_os07g44740 12007.m08695 protein chaperonin, putative, expressedcpn10 Cpn10 GroS groES no original description	-1.14
29.7	protein.glycosylation	orange1.1g034867m|pacid:18096569	Transcript	very weakly similar to (98.2) AT2G26100 | Symbols: | galactosyltransferase family protein | chr2:11116212-11118129 REVERSEvery weakly similar to (91.7) loc_os06g06280 12006.m091613 protein beta-1,3-galactosyltransferase 6, putative, expressed no original description	-1.37
30.1	signalling.in sugar and nutrient physiology	orange1.1g029827m|pacid:18126983	Transcript	weakly similar to ( 200) AT5G52390 | Symbols: | photoassimilate-responsive protein, putative | chr5:21264281-21265173 REVERSEPAR1 no original description	2.53
30.2.8.2	signalling.receptor kinases.leucine rich repeat VIII.VIII-2	orange1.1g034189m|pacid:18092811	Transcript	very weakly similar to (85.9) AT1G53440 | Symbols: | leucine-rich repeat family protein / protein kinase family protein | chr1:19945959-19951562 FORWARDvery weakly similar to (80.9) loc_os10g19160 12010.m04990 protein receptor kinase, putative, expressed no original description	1.5
30.2.8.2	signalling.receptor kinases.leucine rich repeat VIII.VIII-2	orange1.1g027337m|pacid:18104262	Transcript	weakly similar to ( 124) AT1G53420 | Symbols: | serine/threonine protein kinase-related | chr1:19926626-19931494 REVERSEweakly similar to ( 122) loc_os05g16740 12005.m06081 protein SHR5-receptor-like kinase, putative, expressed no original description	1.16
30.2.11	signalling.receptor kinases.leucine rich repeat XI	orange1.1g009835m|pacid:18104783	Transcript	weakly similar to ( 125) AT2G34930 | Symbols: | disease resistance family protein | chr2:14737169-14739886 REVERSEweakly similar to ( 145) loc_os01g41750 12001.m10443 protein leucine-rich repeat receptor protein kinase EXS precursor, putative, expressed no original description	1.66
30.2.11	signalling.receptor kinases.leucine rich repeat XI	orange1.1g001426m|pacid:18092325	Transcript	highly similar to ( 904) AT5G48940 | Symbols: | leucine-rich repeat transmembrane protein kinase, putative | chr5:19839785-19843744 FORWARDmoderately similar to ( 405) RPK1_IPONI Receptor-like protein kinase precursor (EC 2.7.11.1) - Ipomoea nil (Japanese morning glory) (Pharbitis nil)highly similar to ( 739) loc_os06g38990 12006.m08437 protein receptor-like protein kinase precursor, putative, ex…	1.62
30.2.11	signalling.receptor kinases.leucine rich repeat XI	orange1.1g002021m|pacid:18129060	Transcript	highly similar to ( 544) AT3G47570 | Symbols: | leucine-rich repeat transmembrane protein kinase, putative | chr3:17527611-17530748 FORWARDmoderately similar to ( 342) PSKR_DAUCA Phytosulfokine receptor precursor (EC 2.7.11.1) (Phytosulfokine LRR receptor kinase) - Daucus carota (Carrot)highly similar to ( 562) loc_os11g47240 12011.m08504 protein receptor-like protein kinase precursor, putative, …	1.19
30.2.11	signalling.receptor kinases.leucine rich repeat XI	orange1.1g040845m|pacid:18116971	Transcript	moderately similar to ( 476) AT3G47570 | Symbols: | leucine-rich repeat transmembrane protein kinase, putative | chr3:17527611-17530748 FORWARDmoderately similar to ( 292) RPK1_IPONI Receptor-like protein kinase precursor (EC 2.7.11.1) - Ipomoea nil (Japanese morning glory) (Pharbitis nil)highly similar to ( 526) loc_os11g47030 12011.m08483 protein receptor-like protein kinase precursor, putative…	1.53
30.2.11	signalling.receptor kinases.leucine rich repeat XI	orange1.1g003199m|pacid:18139746	Transcript	nearly identical (1083) AT5G49660 | Symbols: | leucine-rich repeat transmembrane protein kinase, putative | chr5:20161401-20164534 REVERSEmoderately similar to ( 371) RPK1_IPONI Receptor-like protein kinase precursor (EC 2.7.11.1) - Ipomoea nil (Japanese morning glory) (Pharbitis nil)highly similar to ( 903) loc_os12g43660 12012.m08140 protein receptor-like protein kinase 5 precursor, putative, e…	1.1
30.2.11	signalling.receptor kinases.leucine rich repeat XI	orange1.1g001253m|pacid:18093686	Transcript	nearly identical (1355) AT5G63930 | Symbols: | leucine-rich repeat transmembrane protein kinase, putative | chr5:25583006-25586392 FORWARDhighly similar to ( 546) RPK1_IPONI Receptor-like protein kinase precursor (EC 2.7.11.1) - Ipomoea nil (Japanese morning glory) (Pharbitis nil)nearly identical (1238) loc_os04g42700 12004.m09235 protein receptor-like protein kinase precursor, putative, expresse…	1.02
30.2.11	signalling.receptor kinases.leucine rich repeat XI	orange1.1g038019m|pacid:18139136	Transcript	highly similar to ( 639) AT1G56130 | Symbols: | leucine-rich repeat family protein / protein kinase family protein | chr1:20994931-21000887 REVERSEweakly similar to ( 147) RPK1_IPONI Receptor-like protein kinase precursor (EC 2.7.11.1) - Ipomoea nil (Japanese morning glory) (Pharbitis nil)highly similar to ( 636) loc_os08g10330 12008.m05166 protein SHR5-receptor-like kinase, putative, expressed n…	1.77
30.2.11	signalling.receptor kinases.leucine rich repeat XI	orange1.1g002061m|pacid:18126507	Transcript	nearly identical (1008) AT1G72180 | Symbols: | leucine-rich repeat transmembrane protein kinase, putative | chr1:27164074-27167204 FORWARDmoderately similar to ( 355) PSKR_DAUCA Phytosulfokine receptor precursor (EC 2.7.11.1) (Phytosulfokine LRR receptor kinase) - Daucus carota (Carrot)highly similar to ( 952) loc_os01g65650 12001.m12674 protein receptor-like protein kinase 5 precursor, putative,…	1.18
30.2.11	signalling.receptor kinases.leucine rich repeat XI	orange1.1g004005m|pacid:18128620	Transcript	moderately similar to ( 419) AT1G07390 | Symbols: AtRLP1 | protein binding | chr1:2269893-2274654 FORWARDmoderately similar to ( 216) RPK1_IPONI Receptor-like protein kinase precursor (EC 2.7.11.1) - Ipomoea nil (Japanese morning glory) (Pharbitis nil)moderately similar to ( 333) loc_os04g55420 12004.m10434 protein protein binding protein, putative, expressed no original description	1.78
30.2.11	signalling.receptor kinases.leucine rich repeat XI	orange1.1g001434m|pacid:18132720	Transcript	nearly identical (1337) AT2G33170 | Symbols: | leucine-rich repeat transmembrane protein kinase, putative | chr2:14056371-14059829 REVERSEhighly similar to ( 604) RPK1_IPONI Receptor-like protein kinase precursor (EC 2.7.11.1) - Ipomoea nil (Japanese morning glory) (Pharbitis nil)nearly identical (1269) loc_os04g42700 12004.m09235 protein receptor-like protein kinase precursor, putative, expresse…	1.34
30.2.11	signalling.receptor kinases.leucine rich repeat XI	orange1.1g002717m|pacid:18137840	Transcript	highly similar to ( 914) AT3G28040 | Symbols: | leucine-rich repeat transmembrane protein kinase, putative | chr3:10435139-10438268 FORWARDweakly similar to ( 175) RPK1_IPONI Receptor-like protein kinase precursor (EC 2.7.11.1) - Ipomoea nil (Japanese morning glory) (Pharbitis nil)highly similar to ( 837) loc_os01g72700 12001.m13304 protein ATP binding protein, putative, expressedS_TKc Pkinase S_…	1.01
30.2.11	signalling.receptor kinases.leucine rich repeat XI	orange1.1g042603m|pacid:18133785	Transcript	moderately similar to ( 450) AT1G07390 | Symbols: AtRLP1 | protein binding | chr1:2269893-2274654 FORWARDmoderately similar to ( 209) PSKR_DAUCA Phytosulfokine receptor precursor (EC 2.7.11.1) (Phytosulfokine LRR receptor kinase) - Daucus carota (Carrot)moderately similar to ( 361) loc_os04g55420 12004.m10434 protein protein binding protein, putative, expressed no original description	2.03
30.2.11	signalling.receptor kinases.leucine rich repeat XI	orange1.1g038037m|pacid:18119505	Transcript	moderately similar to ( 382) AT1G45616 | Symbols: AtRLP6 | AtRLP6 (Receptor Like Protein 6); protein binding | chr1:17183550-17186534 REVERSEweakly similar to ( 184) RPK1_IPONI Receptor-like protein kinase precursor (EC 2.7.11.1) - Ipomoea nil (Japanese morning glory) (Pharbitis nil)moderately similar to ( 345) loc_os12g12120 12012.m05186 protein verticillium wilt disease resistance protein precu…	2.43
30.2.11	signalling.receptor kinases.leucine rich repeat XI	orange1.1g001036m|pacid:18120250	Transcript	moderately similar to ( 417) AT1G74190 | Symbols: AtRLP15 | AtRLP15 (Receptor Like Protein 15); protein binding | chr1:27902590-27906158 REVERSEweakly similar to ( 196) RPK1_IPONI Receptor-like protein kinase precursor (EC 2.7.11.1) - Ipomoea nil (Japanese morning glory) (Pharbitis nil)moderately similar to ( 310) loc_os04g55440 12004.m10436 protein hcr9-4E, putative, expressed no original descri…	4.48
30.2.11	signalling.receptor kinases.leucine rich repeat XI	orange1.1g003888m|pacid:18128907	Transcript	moderately similar to ( 422) AT1G74190 | Symbols: AtRLP15 | AtRLP15 (Receptor Like Protein 15); protein binding | chr1:27902590-27906158 REVERSEmoderately similar to ( 206) RPK1_IPONI Receptor-like protein kinase precursor (EC 2.7.11.1) - Ipomoea nil (Japanese morning glory) (Pharbitis nil)moderately similar to ( 338) loc_os04g55420 12004.m10434 protein protein binding protein, putative, expresse…	4.01
30.2.17	signalling.receptor kinases.DUF 26	orange1.1g010329m|pacid:18114307	Transcript	highly similar to ( 525) AT4G23180 | Symbols: CRK10, RLK4 | CRK10 (CYSTEINE-RICH RLK10); ATP binding / kinase/ protein kinase/ protein serine/threonine kinase/ protein tyrosine kinase | chr4:12138171-12140780 FORWARDweakly similar to ( 159) NORK_PEA Nodulation receptor kinase precursor (EC 2.7.11.1) - Pisum sativum (Garden pea)moderately similar to ( 393) loc_os05g41370 12005.m08312 protein recep…	1.25
30.2.17	signalling.receptor kinases.DUF 26	orange1.1g047263m|pacid:18100671	Transcript	highly similar to ( 637) AT5G60900 | Symbols: RLK1 | RLK1 (RECEPTOR-LIKE PROTEIN KINASE 1); ATP binding / carbohydrate binding / kinase/ protein kinase/ protein serine/threonine kinase/ protein tyrosine kinase/ sugar binding | chr5:24498467-24501494 REVERSEmoderately similar to ( 306) KPRO_MAIZE Putative receptor protein kinase ZmPK1 precursor (EC 2.7.11.1) - Zea mays (Maize)highly similar to ( 6…	1.51
30.2.17	signalling.receptor kinases.DUF 26	orange1.1g004402m|pacid:18122026	Transcript	moderately similar to ( 364) AT3G16030 | Symbols: CES101 | CES101 (CALLUS EXPRESSION OF RBCS 101); ATP binding / carbohydrate binding / kinase/ protein kinase/ protein serine/threonine kinase/ protein tyrosine kinase/ sugar binding | chr3:5439609-5442802 FORWARDmoderately similar to ( 211) NORK_PEA Nodulation receptor kinase precursor (EC 2.7.11.1) - Pisum sativum (Garden pea)moderately similar t…	1.58
30.2.17	signalling.receptor kinases.DUF 26	orange1.1g003274m|pacid:18130683	Transcript	highly similar to ( 627) AT1G65800 | Symbols: ARK2 | ARK2 (A. THALIANA RECEPTOR KINASE 2); kinase/ protein kinase/ transmembrane receptor protein serine/threonine kinase | chr1:24473166-24476523 FORWARDmoderately similar to ( 276) SLSG3_BRAOL S-locus-specific glycoprotein S13 precursor (SLSG-13) (Fragment) - Brassica oleracea (Wild cabbage)highly similar to ( 583) loc_os01g57560 12001.m11907 prot…	1.02
30.2.17	signalling.receptor kinases.DUF 26	orange1.1g048542m|pacid:18138842	Transcript	moderately similar to ( 331) AT5G38280 | Symbols: PR5K | PR5K; kinase/ transmembrane receptor protein serine/threonine kinase | chr5:15293325-15295838 REVERSEweakly similar to ( 196) KPRO_MAIZE Putative receptor protein kinase ZmPK1 precursor (EC 2.7.11.1) - Zea mays (Maize)moderately similar to ( 431) loc_os01g02300 12001.m06872 protein receptor kinase ORK10, putative, expressedPkinase_Tyr TyrKc…	1.47
30.2.17	signalling.receptor kinases.DUF 26	orange1.1g006915m|pacid:18122267	Transcript	moderately similar to ( 307) AT4G21380 | Symbols: ARK3 | ARK3 (A. THALIANA RECEPTOR KINASE 3); kinase/ transmembrane receptor protein serine/threonine kinase | chr4:11389219-11393090 REVERSEweakly similar to ( 149) SLSG3_BRAOL S-locus-specific glycoprotein S13 precursor (SLSG-13) (Fragment) - Brassica oleracea (Wild cabbage)moderately similar to ( 301) loc_os07g36544 12007.m07905 protein serine/t…	1.2	1.35
30.2.11	signalling.receptor kinases.leucine rich repeat XI	orange1.1g001816m|pacid:18124907	Transcript	nearly identical (1599) AT5G65700 | Symbols: BAM1 | BAM1 (BARELY ANY MERISTEM 1); ATP binding / kinase/ protein serine/threonine kinase | chr5:26281826-26284945 FORWARDhighly similar to ( 506) RPK1_IPONI Receptor-like protein kinase precursor (EC 2.7.11.1) - Ipomoea nil (Japanese morning glory) (Pharbitis nil)nearly identical (1392) loc_os03g56270 12003.m35431 protein receptor protein kinase CLAV…	1.53
30.2.11	signalling.receptor kinases.leucine rich repeat XI	orange1.1g001274m|pacid:18110309	Transcript	nearly identical (1438) AT1G17230 | Symbols: | ATP binding / protein binding / protein kinase/ protein serine/threonine kinase/ protein tyrosine kinase | chr1:5891375-5894855 FORWARDhighly similar to ( 621) RPK1_IPONI Receptor-like protein kinase precursor (EC 2.7.11.1) - Ipomoea nil (Japanese morning glory) (Pharbitis nil)nearly identical (1270) loc_os07g05740 12007.m05038 protein receptor-like …	1.04
30.2.11	signalling.receptor kinases.leucine rich repeat XI	orange1.1g006206m|pacid:18113237	Transcript	highly similar to ( 501) AT1G56130 | Symbols: | leucine-rich repeat family protein / protein kinase family protein | chr1:20994931-21000887 REVERSEweakly similar to ( 142) RPK1_IPONI Receptor-like protein kinase precursor (EC 2.7.11.1) - Ipomoea nil (Japanese morning glory) (Pharbitis nil)moderately similar to ( 498) loc_os08g10300 12008.m05164 protein SHR5-receptor-like kinase, putative, express…	2.04
30.2.11	signalling.receptor kinases.leucine rich repeat XI	orange1.1g027683m|pacid:18122808	Transcript	moderately similar to ( 288) AT5G21090 | Symbols: | leucine-rich repeat protein, putative | chr5:7164758-7166904 FORWARDweakly similar to ( 102) RPK1_IPONI Receptor-like protein kinase precursor (EC 2.7.11.1) - Ipomoea nil (Japanese morning glory) (Pharbitis nil)moderately similar to ( 287) loc_os01g59440 12001.m43236 protein BRASSINOSTEROID INSENSITIVE 1-associated receptor kinase 1 precursor, p…	1.78
30.2.11	signalling.receptor kinases.leucine rich repeat XI	orange1.1g011101m|pacid:18100150	Transcript	moderately similar to ( 419) AT1G49750 | Symbols: | leucine-rich repeat family protein | chr1:18411177-18412779 REVERSEweakly similar to ( 114) RPK1_IPONI Receptor-like protein kinase precursor (EC 2.7.11.1) - Ipomoea nil (Japanese morning glory) (Pharbitis nil)moderately similar to ( 345) loc_os04g42620 12004.m09229 protein protein binding protein, putative, expressed no original description	2.18
30.2.16	signalling.receptor kinases.Catharanthus roseus-like RLK1	orange1.1g038032m|pacid:18123180	Transcript	weakly similar to ( 159) AT3G51550 | Symbols: FER | FER (FERONIA); kinase/ protein kinase | chr3:19117877-19120564 REVERSEweakly similar to ( 141) loc_os01g56330 12001.m11789 protein protein kinase, putative, expressed no original description	1.53
30.2.17	signalling.receptor kinases.DUF 26	orange1.1g006620m|pacid:18138738	Transcript	moderately similar to ( 396) AT5G38260 | Symbols: | serine/threonine protein kinase, putative | chr5:15283692-15285837 REVERSEweakly similar to ( 160) KPRO_MAIZE Putative receptor protein kinase ZmPK1 precursor (EC 2.7.11.1) - Zea mays (Maize)moderately similar to ( 422) loc_os01g04460 12001.m07081 protein Ser/Thr protein kinase, putativePkinase_Tyr TyrKc PTKc S_TKc Pkinase S_TKc PTKc_Tec_like PT…	-1.07
30.2.17	signalling.receptor kinases.DUF 26	orange1.1g027337m|pacid:18104262	Transcript	weakly similar to ( 124) AT1G53420 | Symbols: | serine/threonine protein kinase-related | chr1:19926626-19931494 REVERSEweakly similar to ( 122) loc_os05g16740 12005.m06081 protein SHR5-receptor-like kinase, putative, expressed no original description	1.16
30.2.17	signalling.receptor kinases.DUF 26	orange1.1g003932m|pacid:18117025	Transcript	moderately similar to ( 348) AT1G11330 | Symbols: | S-locus lectin protein kinase family protein | chr1:3810372-3813416 FORWARDmoderately similar to ( 204) PSKR_DAUCA Phytosulfokine receptor precursor (EC 2.7.11.1) (Phytosulfokine LRR receptor kinase) - Daucus carota (Carrot)moderately similar to ( 361) loc_os01g57480 12001.m11899 protein serine/threonine-protein kinase receptor precursor, putati…	1.66
30.2.24	signalling.receptor kinases.S-locus glycoprotein like	orange1.1g042843m|pacid:18114985	Transcript	moderately similar to ( 409) AT2G19130 | Symbols: | S-locus lectin protein kinase family protein | chr2:8293789-8296275 FORWARDmoderately similar to ( 261) SLSG3_BRAOL S-locus-specific glycoprotein S13 precursor (SLSG-13) (Fragment) - Brassica oleracea (Wild cabbage)moderately similar to ( 397) loc_os07g36780 12007.m07928 protein serine/threonine-protein kinase receptor precursor, putative, expre…	1.31
30.3	signalling.calcium	orange1.1g015032m|pacid:18123754	Transcript	weakly similar to ( 197) AT5G03960 | Symbols: IQD12 | IQD12 (IQ-domain 12); calmodulin binding | chr5:1068333-1069683 REVERSE no original description	1.02
30.3	signalling.calcium	orange1.1g013059m|pacid:18101226	Transcript	weakly similar to ( 125) AT5G62070 | Symbols: IQD23 | IQD23 (IQ-domain 23); calmodulin binding | chr5:24930057-24932451 REVERSEweakly similar to ( 115) loc_os04g48160 12004.m09754 protein calmodulin binding protein, putative, expressed no original description	2.18
30.3	signalling.calcium	orange1.1g012853m|pacid:18096543	Transcript	moderately similar to ( 328) AT2G26180 | Symbols: IQD6 | IQD6 (IQ-domain 6); calmodulin binding | chr2:11143433-11144982 REVERSEmoderately similar to ( 239) loc_os01g09790 12001.m07603 protein calmodulin binding protein, putative, expressed no original description	-1.91
30.3	signalling.calcium	orange1.1g001148m|pacid:18114395	Transcript	highly similar to ( 686) AT4G21820 | Symbols: | binding / calmodulin binding | chr4:11577558-11583871 FORWARDhighly similar to ( 541) loc_os07g33370 12007.m07597 protein IQ calmodulin-binding motif family protein, expressed no original description	-1.45
30.3	signalling.calcium	orange1.1g014055m|pacid:18133104	Transcript	moderately similar to ( 202) AT1G72670 | Symbols: iqd8 | iqd8 (IQ-domain 8); calmodulin binding | chr1:27356898-27358657 REVERSEweakly similar to ( 194) loc_os01g09790 12001.m07603 protein calmodulin binding protein, putative, expressed no original description	-1.24
30.3	signalling.calcium	orange1.1g025714m|pacid:18111126	Transcript	moderately similar to ( 229) AT2G27480 | Symbols: | calcium ion binding | chr2:11746811-11747885 FORWARDmoderately similar to ( 246) loc_os08g44390 12008.m26857 protein grancalcin, putative, expressed no original description	1.29
30.3	signalling.calcium	orange1.1g044803m|pacid:18108357	Transcript	very weakly similar to (92.0) AT1G21550 | Symbols: | calcium-binding protein, putative | chr1:7553317-7553784 REVERSE no original description	1.85
30.3	signalling.calcium	orange1.1g043797m|pacid:18111825	Transcript	weakly similar to ( 115) AT2G44310 | Symbols: | calcium-binding EF hand family protein | chr2:18309285-18309713 FORWARDweakly similar to ( 156) loc_os09g31040 12009.m06222 protein EF hand family protein, expressed no original description	1.15
30.3	signalling.calcium	orange1.1g017302m|pacid:18121867	Transcript	highly similar to ( 511) AT5G08580 | Symbols: | calcium-binding EF hand family protein | chr5:2780976-2782961 REVERSEmoderately similar to ( 322) loc_os02g12880 12002.m34004 protein calcium ion binding protein, putative, expressed no original description	1.06
30.3	signalling.calcium	orange1.1g015060m|pacid:18119670	Transcript	highly similar to ( 554) AT1G08450 | Symbols: CRT3 | CRT3 (CALRETICULIN 3); calcium ion binding / unfolded protein binding | chr1:2668008-2671800 REVERSEmoderately similar to ( 435) CALR_NICPL Calreticulin precursor - Nicotiana plumbaginifolia (Leadwort-leaved tobacco)highly similar to ( 558) loc_os01g67054 12001.m43324 protein calreticulin-3 precursor, putative, expressedCalreticulin no original…	1
30.3	signalling.calcium	orange1.1g008954m|pacid:18112909	Transcript	highly similar to ( 882) AT4G05520 | Symbols: ATEHD2 | ATEHD2 (EPS15 HOMOLOGY DOMAIN 2); GTP binding / GTPase/ calcium ion binding | chr4:2804522-2807833 FORWARDhighly similar to ( 882) loc_os02g06340 12002.m05982 protein EH-domain-containing protein 1, putative, expressedDynamin_N EH no original description	-1.76
30.4.5	signalling.phosphinositides.inositol-1,3,4-trisphosphate 5/6-kinase	orange1.1g019509m|pacid:18129137	Transcript	moderately similar to ( 369) AT4G08170 | Symbols: | inositol 1,3,4-trisphosphate 5/6-kinase family protein | chr4:5163707-5166094 REVERSEmoderately similar to ( 207) ITPK1_MAIZE Inositol-tetrakisphosphate 1-kinase 1 (EC 2.7.1.134) (Inositol-triphosphate 5/6-kinase 1) (EC 2.7.1.159) (Inositol 1,3,4-trisphosphate 5/6-kinase 1) (Ins(1,3,4)P(3) 5/6-kinase 1) (ZmIpk) (Low phytic acid protein 2) - Zea …	-1.35
30.5	signalling.G-proteins	orange1.1g035621m|pacid:18113501	Transcript	weakly similar to ( 134) AT3G49180 | Symbols: RID3 | RID3 (ROOT INITIATION DEFECTIVE 3); nucleotide binding | chr3:18229810-18231874 FORWARDweakly similar to ( 166) loc_os09g30090 12009.m06160 protein WD40-like, putativeWD40 no original description	-1.13
30.11	signalling.light	orange1.1g002062m|pacid:18100795	Transcript	moderately similar to ( 328) AT4G38180 | Symbols: FRS5 | FRS5 (FAR1-related sequence 5); zinc ion binding | chr4:17906702-17909404 REVERSEmoderately similar to ( 375) loc_os06g07010 12006.m05426 protein transposon protein, putative, unclassified, expressedFAR1 no original description	1.1
30.11	signalling.light	orange1.1g047046m|pacid:18113971	Transcript	highly similar to ( 675) AT5G03250 | Symbols: | phototropic-responsive NPH3 family protein | chr5:774591-776855 FORWARDmoderately similar to ( 320) NPH3_ORYSA Coleoptile phototropism protein 1 (Non-phototropic hypocotyl 3-like protein) (NPH3-like protein) - Oryza sativa (Rice)highly similar to ( 605) loc_os03g43990 12003.m35330 protein transposon protein, putative, Mutator sub-class, expressedNPH…	-1.3
31	cell	orange1.1g043875m|pacid:18120393	Transcript	very weakly similar to (80.1) AT5G62100 | Symbols: ATBAG2 | ATBAG2 (ARABIDOPSIS THALIANA BCL-2-ASSOCIATED ATHANOGENE 2) | chr5:24940477-24941528 FORWARD no original description	1.18
31.1	cell.organisation	orange1.1g017125m|pacid:18097521	Transcript	highly similar to ( 760) AT3G53750 | Symbols: ACT3 | ACT3 (actin 3); structural constituent of cytoskeleton | chr3:19915924-19917371 FORWARDhighly similar to ( 762) ACT_GOSHI Actin - Gossypium hirsutum (Upland cotton)highly similar to ( 759) loc_os03g50890 12003.m10074 protein actin-1, putative, expressedActin ACTIN ACTIN COG5277 no original description	-1.03
31.1	cell.organisation	orange1.1g043149m|pacid:18105587	Transcript	weakly similar to ( 124) AT4G10720 | Symbols: | ankyrin repeat family protein | chr4:6607879-6609358 FORWARD no original description	2.32
31.1	cell.organisation	orange1.1g001679m|pacid:18139430	Transcript	nearly identical (1189) AT2G22610 | Symbols: | kinesin motor protein-related | chr2:9599550-9604626 FORWARDmoderately similar to ( 215) FLA10_CHLRE Kinesin-like protein FLA10 (Protein KHP1) - Chlamydomonas reinhardtiihighly similar to ( 583) loc_os12g42160 12012.m07995 protein ATP binding protein, putative, expressedKISc_C_terminal Kinesin KISc KISc KISc_KHC_KIF5 KISc_KIF4 KISc_KIF3 KISc_KIP3_lik…	-1.14
31.1	cell.organisation	orange1.1g002212m|pacid:18094774	Transcript	highly similar to ( 661) AT3G44050 | Symbols: | kinesin motor protein-related | chr3:15818738-15824792 FORWARDweakly similar to ( 126) FLA10_CHLRE Kinesin-like protein FLA10 (Protein KHP1) - Chlamydomonas reinhardtiimoderately similar to ( 427) loc_os03g53920 12003.m10357 protein kinesin, motor region, putative, expressedKISc_KLP2_like KISc Kinesin KISc KISc_KIF1A_KIF1B KISc_KIF3 KISc_C_terminal …	-1.44
31.1	cell.organisation	orange1.1g000113m|pacid:18109698	Transcript	highly similar to ( 755) AT3G17360 | Symbols: POK1 | POK1 (PHRAGMOPLAST ORIENTING KINESIN 1); ATP binding / microtubule motor | chr3:5936108-5946205 FORWARDmoderately similar to ( 256) FLA10_CHLRE Kinesin-like protein FLA10 (Protein KHP1) - Chlamydomonas reinhardtiihighly similar to ( 698) loc_os12g39980 12012.m07782 protein kinesin like protein, putative, expressedKISc_KLP2_like KISc Kinesin KIS…	-1.46
31.1	cell.organisation	orange1.1g045262m|pacid:18116873	Transcript	moderately similar to ( 280) AT1G52080 | Symbols: AR791 | AR791; actin binding | chr1:19369788-19371862 FORWARDmoderately similar to ( 236) loc_os05g09380 12005.m083641 protein AR791, putative, expressed no original description	1.24
31.1	cell.organisation	orange1.1g007823m|pacid:18118008	Transcript	highly similar to ( 598) AT2G36200 | Symbols: | kinesin motor protein-related | chr2:15179739-15185189 REVERSEhighly similar to ( 617) K125_TOBAC 125 kDa kinesin-related protein - Nicotiana tabacum (Common tobacco)moderately similar to ( 300) loc_os08g44420 12008.m08415 protein kinesin-related protein, putative, expressed no original description	-1.73
31.1	cell.organisation	orange1.1g020639m|pacid:18112288	Transcript	moderately similar to ( 342) AT4G22240 | Symbols: | plastid-lipid associated protein PAP, putative | chr4:11766090-11767227 REVERSEmoderately similar to ( 377) CHRC_CUCSA Chromoplast-specific carotenoid-associated protein, chloroplast precursor - Cucumis sativus (Cucumber)moderately similar to ( 312) loc_os09g04790 12009.m03848 protein plastid-lipid-associated protein 2, chloroplast precursor, pu…	1.26
31.1	cell.organisation	orange1.1g004553m|pacid:18106705	Transcript	highly similar to ( 742) AT4G14330 | Symbols: | phragmoplast-associated kinesin-related protein 2 (PAKRP2) | chr4:8244228-8247286 FORWARDweakly similar to ( 114) K125_TOBAC 125 kDa kinesin-related protein - Nicotiana tabacum (Common tobacco)highly similar to ( 590) loc_os02g56540 12002.m10676 protein kinesin-like protein KIF3A, putative, expressedKISc KISc Kinesin KISc_C_terminal KISc_BimC_Eg5 KI…	-1.32
31.1	cell.organisation	orange1.1g027236m|pacid:18121528	Transcript	moderately similar to ( 268) AT1G13330 | Symbols: | FUNCTIONS IN: molecular_function unknown; INVOLVED IN: biological_process unknown; LOCATED IN: cellular_component unknown; EXPRESSED IN: 11 plant structures; EXPRESSED DURING: 6 growth stages; CONTAINS InterPro DOMAIN/s: Tat binding protein 1-interacting (InterPro:IPR010776); Has 2425 Blast hits to 2142 proteins in 283 species: Archae - 50; Bact…	-1.41
31.1	cell.organisation	orange1.1g046715m|pacid:18091599	Transcript	moderately similar to ( 386) AT1G20060 | Symbols: | ATP binding / microtubule motor | chr1:6950723-6956293 REVERSEweakly similar to ( 101) K125_TOBAC 125 kDa kinesin-related protein - Nicotiana tabacum (Common tobacco)moderately similar to ( 389) loc_os02g01180 12002.m05468 protein ATP binding protein, putative, expressedKISc Kinesin KISc KISc_KIF23_like KISc_KIF2_like KISc_KIP3_like KISc_C_termi…	-1.55
31.1	cell.organisation	orange1.1g046295m|pacid:18125826	Transcript	very weakly similar to (81.3) AT5G51160 | Symbols: | ankyrin repeat family protein | chr5:20792280-20793681 FORWARD no original description	2.61
31.1	cell.organisation	orange1.1g003672m|pacid:18114761	Transcript	highly similar to ( 946) AT4G21270 | Symbols: ATK1, KATA, KATAP | ATK1 (ARABIDOPSIS THALIANA KINESIN 1); microtubule motor/ minus-end-directed microtubule motor | chr4:11329579-11333884 REVERSEweakly similar to ( 187) KLP1_CHLRE Kinesin-like protein KLP1 - Chlamydomonas reinhardtiihighly similar to ( 722) loc_os04g53760 12004.m10268 protein kinesin-1, putative, expressedKISc_C_terminal KISc Kines…	-1.52
31.1	cell.organisation	orange1.1g022200m|pacid:18094733	Transcript	moderately similar to ( 207) AT5G15500 | Symbols: | ankyrin repeat family protein | chr5:5031791-5033443 REVERSE no original description	2.29
31.1	cell.organisation	orange1.1g008082m|pacid:18109950	Transcript	moderately similar to ( 290) AT2G37080 | Symbols: | myosin heavy chain-related | chr2:15581565-15584057 REVERSEmoderately similar to ( 255) loc_os05g03120 12005.m27530 protein myosin heavy chain-like protein, putative, expressed no original description	-1.11
31.1	cell.organisation	orange1.1g004728m|pacid:18127898	Transcript	highly similar to ( 702) AT5G51600 | Symbols: PLE, ATMAP65-3, MAP65-3 | PLE (PLEIADE); microtubule binding | chr5:20961061-20964080 REVERSEhighly similar to ( 619) loc_os01g49200 12001.m11107 protein microtubule-associated protein, putative, expressedMAP65_ASE1 no original description	-1.46
31.1	cell.organisation	orange1.1g039985m|pacid:18098458	Transcript	weakly similar to ( 103) AT3G18670 | Symbols: | ankyrin repeat family protein | chr3:6424135-6426471 REVERSE no original description	1.45
31.1	cell.organisation	orange1.1g008589m|pacid:18107933	Transcript	weakly similar to ( 183) AT5G60930 | Symbols: | chromosome-associated kinesin, putative | chr5:24515398-24522511 REVERSEweakly similar to ( 152) loc_os09g02650 12009.m03637 protein chromosome-associated kinesin KLP1, putative, expressed no original description	-1.52
31.1	cell.organisation	orange1.1g023601m|pacid:18124596	Transcript	moderately similar to ( 313) AT5G67270 | Symbols: ATEB1C, EB1C, ATEB1H1 | ATEB1C (microtubule end binding protein 1); microtubule binding | chr5:26840248-26841984 REVERSEmoderately similar to ( 321) loc_os10g35580 12010.m06382 protein microtubule-associated protein RP/EB family member 3, putative, expressedBIM1 no original description	-1.59
31.1	cell.organisation	orange1.1g004310m|pacid:18134732	Transcript	highly similar to ( 835) AT5G27550 | Symbols: | ATP binding / microtubule motor | chr5:9727634-9731323 REVERSEmoderately similar to ( 201) FLA10_CHLRE Kinesin-like protein FLA10 (Protein KHP1) - Chlamydomonas reinhardtiihighly similar to ( 564) loc_os05g33030 12005.m07535 protein kinesin-4, putative, expressedKISc_C_terminal KISc Kinesin KISc KISc_KHC_KIF5 KISc_KIP3_like KISc_KIF3 KISc_KIF4 KISc_…	-1.46
31.1	cell.organisation	orange1.1g016470m|pacid:18097308	Transcript	weakly similar to ( 151) AT3G18670 | Symbols: | ankyrin repeat family protein | chr3:6424135-6426471 REVERSE no original description	1.01
31.1	cell.organisation	orange1.1g003967m|pacid:18125982	Transcript	highly similar to ( 954) AT3G43210 | Symbols: TES, ATNACK2, NACK2 | TES (TETRASPORE); microtubule motor | chr3:15191429-15196021 FORWARDweakly similar to ( 144) FLA10_CHLRE Kinesin-like protein FLA10 (Protein KHP1) - Chlamydomonas reinhardtiihighly similar to ( 799) loc_os01g33040 12001.m09621 protein kinesin heavy chain, putative, expressedKISc_CENP_E Kinesin KISc KISc KISc_KIP3_like KISc_KIF1A_…	-1.34
31.1	cell.organisation	orange1.1g042924m|pacid:18123453	Transcript	very weakly similar to (96.7) loc_os09g16550 12009.m04915 protein protein binding protein, putative, expressed no original description	-1.13
31.1	cell.organisation	orange1.1g009740m|pacid:18097824	Transcript	moderately similar to ( 457) AT2G38720 | Symbols: MAP65-5 | MAP65-5 (MICROTUBULE-ASSOCIATED PROTEIN 65-5); microtubule binding | chr2:16188047-16192102 FORWARDmoderately similar to ( 428) loc_os05g33890 12005.m27822 protein microtubule-associated protein MAP65-1a, putative, expressedMAP65_ASE1 no original description	-1.54
31.1	cell.organisation	orange1.1g003179m|pacid:18106704	Transcript	highly similar to ( 866) AT1G59540 | Symbols: ZCF125 | ZCF125; ATP binding / microtubule motor | chr1:21874578-21879382 FORWARDmoderately similar to ( 246) FLA10_CHLRE Kinesin-like protein FLA10 (Protein KHP1) - Chlamydomonas reinhardtiihighly similar to ( 582) loc_os11g35090 12011.m07363 protein centromeric protein E, putative, expressedKISc_CENP_E Kinesin KISc KISc KISc_KHC_KIF5 KISc_KIP3_like …	-1.34
31.1	cell.organisation	orange1.1g001001m|pacid:18130903	Transcript	highly similar to ( 573) AT4G27430 | Symbols: CIP7 | CIP7 (COP1-INTERACTING PROTEIN 7); transcription activator | chr4:13718817-13722736 FORWARDweakly similar to ( 185) loc_os07g26440 12007.m079669 protein CIP7, putative, expressed no original description	1.41
31.1	cell.organisation	orange1.1g012231m|pacid:18107983	Transcript	weakly similar to ( 194) AT5G60930 | Symbols: | chromosome-associated kinesin, putative | chr5:24515398-24522511 REVERSEweakly similar to ( 136) loc_os09g02650 12009.m03637 protein chromosome-associated kinesin KLP1, putative, expressed no original description	-1.63
31.1	cell.organisation	orange1.1g022498m|pacid:18136819	Transcript	moderately similar to ( 409) AT3G61060 | Symbols: AtPP2-A13 | AtPP2-A13 (Arabidopsis thaliana phloem protein 2-A13); carbohydrate binding | chr3:22603166-22604336 FORWARDmoderately similar to ( 382) loc_os03g02550 12003.m05796 protein ATPP2-A13, putative, expressed no original description	-1.01
31.2	cell.division	orange1.1g028572m|pacid:18102735	Transcript	moderately similar to ( 362) AT3G25980 | Symbols: | mitotic spindle checkpoint protein, putative (MAD2) | chr3:9503232-9504402 FORWARDmoderately similar to ( 343) MAD2_MAIZE Mitotic spindle checkpoint protein MAD2 - Zea mays (Maize)moderately similar to ( 357) loc_os04g40940 12004.m35349 protein mitotic spindle checkpoint protein MAD2, putative, expressedHORMA no original description	-1.22
31.2	cell.division	orange1.1g000833m|pacid:18135012	Transcript	nearly identical (1488) AT5G48600 | Symbols: ATSMC3, ATCAP-C, ATSMC4 | ATSMC3 (ARABIDOPSIS THALIANA STRUCTURAL MAINTENANCE OF CHROMOSOME 3); ATP binding / transporter | chr5:19701908-19709091 FORWARDhighly similar to ( 587) loc_os05g41750 12005.m08349 protein ATSMC3, putative, expressedSmc ABC_SMC4_euk SMC_N ABC_SMC1_euk ABC_SMC_head SMC_hinge ABC_SMC_barmotin ABC_SMC2_euk ABC_Class2 no original …	-1.44
31.2	cell.division	orange1.1g001328m|pacid:18094782	Transcript	nearly identical (1212) AT2G27170 | Symbols: TTN7, SMC3 | TTN7 (TITAN7); ATP binding / protein binding | chr2:11609319-11617064 REVERSEhighly similar to ( 733) loc_os02g04050 12002.m05754 protein chromosome segregation protein sudA, putative, expressedSmc ABC_SMC3_euk SMC_N SMC_hinge ABC_SMC2_euk ABC_SMC_head SbcC no original description	-1.29
31.2	cell.division	orange1.1g007744m|pacid:18131738	Transcript	highly similar to ( 909) AT3G25100 | Symbols: CDC45 | CDC45 (cell division cycle 45) | chr3:9144292-9146082 FORWARDhighly similar to ( 766) loc_os11g03430 12011.m04538 protein cell division control protein 45, putative, expressedCDC45 no original description	-1.67
31.3	cell.cycle	orange1.1g011434m|pacid:18097038	Transcript	moderately similar to ( 468) AT5G11300 | Symbols: CYC3B, CYC2BAT, CYCA2;2 | CYC3B (MITOTIC-LIKE CYCLIN 3B FROM ARABIDOPSIS); cyclin-dependent protein kinase regulator | chr5:3601811-3604466 REVERSEmoderately similar to ( 275) CCNAL_DAUCA G2/mitotic-specific cyclin C13-1 (A-like cyclin) (Fragment) - Daucus carota (Carrot)moderately similar to ( 446) loc_os12g31810 12012.m06989 protein cyclin-A2, p…	-1.42
31.3	cell.cycle	orange1.1g015387m|pacid:18099739	Transcript	moderately similar to ( 443) AT1G20610 | Symbols: CYCB2;3 | CYCB2;3 (Cyclin B2;3); cyclin-dependent protein kinase regulator | chr1:7135073-7137273 REVERSEmoderately similar to ( 423) CCNB2_ORYSA G2/mitotic-specific cyclin-2 (B-like cyclin) (CycOs2) - Oryza sativa (Rice)moderately similar to ( 423) loc_os06g51110 12006.m31938 protein cyclin IIIZm, putative, expressedCOG5024 Cyclin_N Cyclin_C CYCL…	-1.5
31.3	cell.cycle	orange1.1g048703m|pacid:18119855	Transcript	moderately similar to ( 308) AT1G80370 | Symbols: CYCA2;4 | CYCA2;4 (Cyclin A2;4); cyclin-dependent protein kinase regulator | chr1:30214694-30216861 FORWARDweakly similar to ( 171) CCNAL_DAUCA G2/mitotic-specific cyclin C13-1 (A-like cyclin) (Fragment) - Daucus carota (Carrot)moderately similar to ( 268) loc_os12g31810 12012.m06989 protein cyclin-A2, putative, expressedCyclin_N COG5024 no origin…	-1.72
31.3	cell.cycle	orange1.1g016763m|pacid:18134720	Transcript	moderately similar to ( 247) AT3G05330 | Symbols: ATN, ATTAN | ATN (TANGLED) | chr3:1519162-1521159 REVERSEweakly similar to ( 198) loc_os02g26140 12002.m07758 protein microtubule-binding protein TANGLED1, putative, expressed no original description	-1.22
31.3	cell.cycle	orange1.1g011310m|pacid:18133524	Transcript	moderately similar to ( 202) AT1G16330 | Symbols: CYCB3;1 | CYCB3;1 (cyclin b3;1); cyclin-dependent protein kinase | chr1:5582387-5584457 REVERSEweakly similar to ( 125) CCNB2_ORYSA G2/mitotic-specific cyclin-2 (B-like cyclin) (CycOs2) - Oryza sativa (Rice)weakly similar to ( 138) loc_os05g41390 12005.m08314 protein cyclin-A1, putative, expressedCyclin_N COG5024 no original description	-1.42
31.3	cell.cycle	orange1.1g026635m|pacid:18098926	Transcript	moderately similar to ( 314) AT1G20610 | Symbols: CYCB2;3 | CYCB2;3 (Cyclin B2;3); cyclin-dependent protein kinase regulator | chr1:7135073-7137273 REVERSEmoderately similar to ( 331) CCNB2_MEDSA G2/mitotic-specific cyclin-2 (B-like cyclin) (CycMs2) (Fragment) - Medicago sativa (Alfalfa)moderately similar to ( 320) loc_os04g47580 12004.m101621 protein cyclin B2, putative, expressedCOG5024 Cyclin_…	-1.46
31.3	cell.cycle	orange1.1g013740m|pacid:18128755	Transcript	moderately similar to ( 381) AT5G06150 | Symbols: CYC1BAT, CYCB1;2 | CYC1BAT; cyclin-dependent protein kinase regulator | chr5:1859542-1861570 REVERSEmoderately similar to ( 424) CCN1_ANTMA G2/mitotic-specific cyclin-1 - Antirrhinum majus (Garden snapdragon)moderately similar to ( 364) loc_os05g41390 12005.m08314 protein cyclin-A1, putative, expressedCOG5024 Cyclin_N Cyclin_C no original descript…	-1.28
31.3	cell.cycle	orange1.1g017988m|pacid:18108336	Transcript	moderately similar to ( 498) AT1G44110 | Symbols: CYCA1;1 | CYCA1;1 (Cyclin A1;1); cyclin-dependent protein kinase regulator | chr1:16775035-16777182 REVERSEmoderately similar to ( 266) CCNAL_DAUCA G2/mitotic-specific cyclin C13-1 (A-like cyclin) (Fragment) - Daucus carota (Carrot)moderately similar to ( 459) loc_os12g20324 12012.m27037 protein cyclin-A1, putative, expressedCyclin_N COG5024 Cycli…	-1.47
31.3	cell.cycle	orange1.1g026061m|pacid:18133751	Transcript	moderately similar to ( 212) AT5G35520 | Symbols: MIS12, ATMIS12 | MIS12 (MINICHROMOSOME INSTABILITY 12 (MIS12)-LIKE) | chr5:13701396-13703489 FORWARDweakly similar to ( 129) loc_os02g40680 12002.m09154 protein mis12 protein, expressedMis12 no original description	-1.05
31.3.1	cell.cycle.peptidylprolyl isomerase	orange1.1g030245m|pacid:18092980	Transcript	moderately similar to ( 259) AT2G16600 | Symbols: ROC3 | ROC3; peptidyl-prolyl cis-trans isomerase | chr2:7200862-7201383 FORWARDmoderately similar to ( 270) CYPH_CATRO Peptidyl-prolyl cis-trans isomerase (EC 5.2.1.8) (PPIase) (Rotamase) (Cyclophilin) (Cyclosporin A-binding protein) - Catharanthus roseus (Rosy periwinkle) (Madagascar periwinkle)moderately similar to ( 244) loc_os02g02890 12002.m0…	1.48
31.3.1	cell.cycle.peptidylprolyl isomerase	orange1.1g021845m|pacid:18121978	Transcript	moderately similar to ( 277) AT5G35100 | Symbols: | peptidyl-prolyl cis-trans isomerase | chr5:13360459-13361377 REVERSEmoderately similar to ( 276) loc_os08g19610 12008.m26485 protein peptidyl-prolyl cis-trans isomerase, cyclophilin-type family protein, expressedcyclophilin no original description	-1.26
31.3.1	cell.cycle.peptidylprolyl isomerase	orange1.1g024818m|pacid:18102758	Transcript	moderately similar to ( 309) AT5G13120 | Symbols: | peptidyl-prolyl cis-trans isomerase cyclophilin-type family protein | chr5:4162714-4164720 REVERSEmoderately similar to ( 224) CYPB_VICFA Peptidyl-prolyl cis-trans isomerase, chloroplast precursor (EC 5.2.1.8) (PPIase) (Rotamase) (Cyclophilin) (Cyclosporin A-binding protein) (CYP B) - Vicia faba (Broad bean)moderately similar to ( 303) loc_os05g…	-1.02
33.1	development.storage proteins	orange1.1g015047m|pacid:18138980	Transcript	moderately similar to ( 384) AT2G26560 | Symbols: PLP2, PLA IIA, PLA2A | PLA2A (PHOSPHOLIPASE A 2A); lipase/ nutrient reservoir | chr2:11293912-11295708 REVERSEmoderately similar to ( 264) PAT3_SOLTU Patatin class 1 precursor (Patatin class I) (Potato tuber protein) - Solanum tuberosum (Potato)moderately similar to ( 410) loc_os03g27610 12003.m08087 protein patatin T5 precursor, putative, express…	1.7	2.93
33.99	development.unspecified	orange1.1g044877m|pacid:18092485	Transcript	moderately similar to ( 434) AT4G33400 | Symbols: | dem protein-related / defective embryo and meristems protein-related | chr4:16078189-16080410 REVERSEmoderately similar to ( 428) loc_os02g08190 12002.m06165 protein protein CYPRO4, putative, expressedVID27 VID27 no original description	-1.8
33.99	development.unspecified	orange1.1g028405m|pacid:18138517	Transcript	weakly similar to ( 171) AT4G27990 | Symbols: | YGGT family protein | chr4:13923991-13924647 REVERSEvery weakly similar to (84.3) loc_os07g08770 12007.m05333 protein YGGT family protein, expressed no original description	-1.06
33.99	development.unspecified	orange1.1g031026m|pacid:18127173	Transcript	weakly similar to ( 103) AT5G47060 | Symbols: | senescence-associated protein-related | chr5:19116843-19117639 FORWARD no original description	1.38
33.99	development.unspecified	orange1.1g026408m|pacid:18105312	Transcript	very weakly similar to (89.7) loc_os02g07820 12002.m06128 protein expressed protein no original description	1.64
33.99	development.unspecified	orange1.1g016542m|pacid:18125590	Transcript	moderately similar to ( 297) AT3G04060 | Symbols: anac046 | anac046 (Arabidopsis NAC domain containing protein 46); transcription factor | chr3:1053625-1054952 REVERSEmoderately similar to ( 203) NAC77_ORYSA NAC domain-containing protein 77 (ONAC077) (ONAC300) - Oryza sativa (Rice)moderately similar to ( 255) loc_os03g21030 12003.m07510 protein GRAB2 protein, putative, expressedNAM no original de…	1.3
33.99	development.unspecified	orange1.1g007284m|pacid:18091123	Transcript	moderately similar to ( 372) AT4G36710 | Symbols: | transcription factor | chr4:17306060-17307520 FORWARDvery weakly similar to (86.3) GAI1_VITVI DELLA protein GAI1 (Gibberellic acid-insensitive mutant protein 1) (VvGAI1) - Vitis vinifera (Grape)weakly similar to ( 164) loc_os02g44360 12002.m09476 protein SCARECROW gene regulator, putative, expressedGRAS no original description	2.19
33.99	development.unspecified	orange1.1g018950m|pacid:18135177	Transcript	moderately similar to ( 367) AT5G61430 | Symbols: ANAC100, ATNAC5 | ANAC100 (ARABIDOPSIS NAC DOMAIN CONTAINING PROTEIN 100); transcription factor | chr5:24701328-24702553 REVERSEmoderately similar to ( 218) NAC77_ORYSA NAC domain-containing protein 77 (ONAC077) (ONAC300) - Oryza sativa (Rice)moderately similar to ( 293) loc_os04g38720 12004.m08861 protein NAC domain protein NAC5, putative, expres…	2.18
33.99	development.unspecified	orange1.1g032879m|pacid:18112498	Transcript	weakly similar to ( 154) AT1G28330 | Symbols: | DYL1 (DORMANCY-ASSOCIATED PROTEIN-LIKE 1) | chr1:9934134-9935216 REVERSEvery weakly similar to (97.1) 12KD_FRAAN Auxin-repressed 12.5 kDa protein - Fragaria ananassa (Strawberry)weakly similar to ( 101) loc_os11g44810 12011.m28867 protein auxin-repressed 12.5 kDa protein, putative, expressedAuxin_repressed no original description	3.05
33.99	development.unspecified	orange1.1g030226m|pacid:18103072	Transcript	very weakly similar to (99.8) AT1G78020 | Symbols: | senescence-associated protein-related | chr1:29338787-29339491 FORWARDDUF581 no original description	2.15
33.99	development.unspecified	orange1.1g023208m|pacid:18097215	Transcript	moderately similar to ( 396) AT3G45600 | Symbols: TET3 | TET3 (TETRASPANIN3) | chr3:16733973-16735854 REVERSEmoderately similar to ( 345) loc_os05g03140 12005.m04848 protein senescence-associated protein, putative, expressedTetraspannin no original description	1.82
33.99	development.unspecified	orange1.1g007283m|pacid:18093595	Transcript	highly similar to ( 991) AT3G18060 | Symbols: | transducin family protein / WD-40 repeat family protein | chr3:6183880-6186788 FORWARDhighly similar to ( 917) loc_os01g03510 12001.m06989 protein stress protein, putative, expressedWD40 COG2319 no original description	1.13
33.99	development.unspecified	orange1.1g027548m|pacid:18130730	Transcript	moderately similar to ( 279) AT1G11430 | Symbols: | plastid developmental protein DAG, putative | chr1:3847273-3848938 FORWARDmoderately similar to ( 253) DAG_ANTMA DAG protein, chloroplast precursor - Antirrhinum majus (Garden snapdragon)moderately similar to ( 256) loc_os08g04450 12008.m080079 protein DAG protein, chloroplast precursor, putative, expressed no original description	-1.12
33.99	development.unspecified	orange1.1g021755m|pacid:18131303	Transcript	moderately similar to ( 235) AT4G15920 | Symbols: | INVOLVED IN: biological_process unknown; LOCATED IN: endomembrane system, integral to membrane, membrane; EXPRESSED IN: 23 plant structures; EXPRESSED DURING: 13 growth stages; CONTAINS InterPro DOMAIN/s: MtN3 and saliva related transmembrane protein, conserved region (InterPro:IPR018169), RAG1-activating protein 1 homologue (InterPro:IPR018179)…	1.7
33.99	development.unspecified	orange1.1g043673m|pacid:18130181	Transcript	moderately similar to ( 381) AT4G26740 | Symbols: ATS1 | ATS1 (ARABIDOPSIS THALIANA SEED GENE 1); calcium ion binding | chr4:13473791-13475278 REVERSEmoderately similar to ( 343) loc_os04g43170 12004.m101809 protein caleosin 1, putative, expressedCaleosin no original description	1.63
33.99	development.unspecified	orange1.1g033309m|pacid:18112501	Transcript	weakly similar to ( 149) AT1G28330 | Symbols: | DYL1 (DORMANCY-ASSOCIATED PROTEIN-LIKE 1) | chr1:9934134-9935216 REVERSEweakly similar to ( 117) 12KD_FRAAN Auxin-repressed 12.5 kDa protein - Fragaria ananassa (Strawberry)weakly similar to ( 114) loc_os11g44810 12011.m28867 protein auxin-repressed 12.5 kDa protein, putative, expressedAuxin_repressed no original description	3.17
33.99	development.unspecified	orange1.1g040453m|pacid:18113766	Transcript	highly similar to ( 753) AT2G39210 | Symbols: | nodulin family protein | chr2:16366287-16368231 REVERSEhighly similar to ( 605) loc_os03g58580 12003.m10763 protein nitrate and chloride transporter, putative, expressedNodulin-like no original description	2.12
33.99	development.unspecified	orange1.1g018835m|pacid:18100450	Transcript	moderately similar to ( 303) AT4G17980 | Symbols: anac071 | anac071 (Arabidopsis NAC domain containing protein 71); transcription factor | chr4:9978850-9980038 REVERSEweakly similar to ( 179) NAC74_ORYSA NAC domain-containing protein 74 (ONAC074) - Oryza sativa (Rice)moderately similar to ( 279) loc_os10g42130 12010.m06969 protein ANAC071, putative, expressedNAM no original description	2.27
33.99	development.unspecified	orange1.1g021354m|pacid:18122928	Transcript	moderately similar to ( 276) AT5G40240 | Symbols: | nodulin MtN21 family protein | chr5:16082325-16084466 REVERSEweakly similar to ( 128) loc_os04g34530 12004.m08547 protein nodulin protein, putative, expressed no original description	1.21
33.99	development.unspecified	orange1.1g041678m|pacid:18118591	Transcript	highly similar to ( 695) AT1G63680 | Symbols: ATMURE, PDE316, MURE | MURE; ATP binding / acid-amino acid ligase/ ligase | chr1:23614461-23617247 FORWARDhighly similar to ( 558) loc_os10g40130 12010.m06785 protein UDP-N-acetylmuramoylalanyl-D-glutamate--2,6-diaminopimelate ligase, putative, expressedmurE MurE PRK11929 Mur_ligase_M MurF MurD MurC murC no original description	-1.09
33.99	development.unspecified	orange1.1g021427m|pacid:18103497	Transcript	weakly similar to ( 104) AT2G42840 | Symbols: PDF1 | PDF1 (PROTODERMAL FACTOR 1) | chr2:17826327-17827426 REVERSE no original description	-1.18
33.99	development.unspecified	orange1.1g012088m|pacid:18107126	Transcript	moderately similar to ( 233) AT3G15000 | Symbols: | LOCATED IN: mitochondrion; EXPRESSED IN: 23 plant structures; EXPRESSED DURING: 13 growth stages; BEST Arabidopsis thaliana protein match is: plastid developmental protein DAG, putative (TAIR:AT3G06790.2); Has 50779 Blast hits to 24732 proteins in 941 species: Archae - 10; Bacteria - 4862; Metazoa - 25623; Fungi - 7071; Plants - 6957; Viruses - …	1.11
15.1	metal handling.acquisition	orange1.1g006160m|pacid:18123090	Transcript	moderately similar to ( 380) AT5G49730 | Symbols: ATFRO6, FRO6 | ATFRO6 (FERRIC REDUCTION OXIDASE 6); ferric-chelate reductase/ oxidoreductase | chr5:20201355-20204455 REVERSEmoderately similar to ( 290) loc_os04g36720 12004.m08712 protein ferric reductase-like transmembrane component, putative, expressed no original description	1.38
15.2	metal handling.binding, chelation and storage	orange1.1g031705m|pacid:18099735	Transcript	moderately similar to ( 230) AT4G38580 | Symbols: ATFP6, HIPP26 | ATFP6 (FARNESYLATED PROTEIN 6); metal ion binding | chr4:18034596-18035693 FORWARDweakly similar to ( 186) loc_os04g17100 12004.m35260 protein farnesylated protein 1, putative, expressed no original description	1.71
34.1	transport.nucleotides	orange1.1g017963m|pacid:18122063	Transcript	moderately similar to ( 366) AT2G24220 | Symbols: ATPUP5 | ATPUP5; purine transmembrane transporter | chr2:10300603-10301688 FORWARDmoderately similar to ( 343) loc_os09g38510 12009.m06792 protein ATPUP5, putative, expressed no original description	1.9
34.1	transport.nucleotides	orange1.1g017017m|pacid:18136766	Transcript	moderately similar to ( 382) AT1G44750 | Symbols: ATPUP11 | ATPUP11; purine transmembrane transporter | chr1:16894257-16895168 FORWARDmoderately similar to ( 341) loc_os02g46380 12002.m33436 protein ATPUP11, putative, expressedTPT no original description	-1.04
34.1	transport.p- and v-ATPases	orange1.1g002203m|pacid:18109150	Transcript	nearly identical (1565) AT2G24520 | Symbols: AHA5 | AHA5 (Arabidopsis H(+)-ATPase 5); ATPase | chr2:10415522-10419730 FORWARDnearly identical (1603) PMA4_NICPL Plasma membrane ATPase 4 (EC 3.6.3.6) (Proton pump 4) - Nicotiana plumbaginifolia (Leadwort-leaved tobacco)nearly identical (1601) loc_os04g56160 12004.m101441 protein plasma membrane ATPase, putative, expressedMgtA PRK10517 ZntA E1-E2_ATP…	1.04
34.2	transport.sugars	orange1.1g017485m|pacid:18103070	Transcript	moderately similar to ( 411) AT5G61520 | Symbols: | hexose transporter, putative | chr5:24739358-24740833 REVERSEhighly similar to ( 531) HEX6_RICCO Hexose carrier protein HEX6 - Ricinus communis (Castor bean)moderately similar to ( 443) loc_os10g41190 12010.m21970 protein hexose carrier protein HEX6, putative, expressedSugar_tr xylE no original description	1.69
34.2	transport.sugars	orange1.1g042030m|pacid:18116000	Transcript	moderately similar to ( 257) AT1G54730 | Symbols: | sugar transporter, putative | chr1:20425399-20425801 FORWARDmoderately similar to ( 236) loc_os11g42430 12011.m08079 protein solute carrier family 2, facilitated glucose transporter member 8, putative, expressedSugar_tr xylE no original description	1.19
34.2	transport.sugars	orange1.1g018767m|pacid:18106073	Transcript	moderately similar to ( 436) AT5G18840 | Symbols: | sugar transporter, putative | chr5:6282954-6286399 FORWARDvery weakly similar to (95.1) HEX6_RICCO Hexose carrier protein HEX6 - Ricinus communis (Castor bean)moderately similar to ( 384) loc_os11g42430 12011.m08079 protein solute carrier family 2, facilitated glucose transporter member 8, putative, expressedSugar_tr xylE no original description	1.51
34.2	transport.sugars	orange1.1g018042m|pacid:18108879	Transcript	moderately similar to ( 375) AT5G61520 | Symbols: | hexose transporter, putative | chr5:24739358-24740833 REVERSEmoderately similar to ( 494) HEX6_RICCO Hexose carrier protein HEX6 - Ricinus communis (Castor bean)moderately similar to ( 391) loc_os03g01170 12003.m05668 protein hexose carrier protein HEX6, putative, expressedSugar_tr xylE no original description	1.97
34.2.1	transport.sugars.sucrose	orange1.1g038309m|pacid:18091756	Transcript	weakly similar to ( 136) AT1G22710 | Symbols: SUC2, SUT1, ATSUC2 | SUC2 (SUCROSE-PROTON SYMPORTER 2); carbohydrate transmembrane transporter/ sucrose transmembrane transporter/ sucrose:hydrogen symporter/ sugar:hydrogen symporter | chr1:8030911-8032970 REVERSEweakly similar to ( 130) SUT_SPIOL Sucrose transport protein (Sucrose permease) (Sucrose-proton symporter) - Spinacia oleracea (Spinach)ver…	1.89
34.3	transport.amino acids	orange1.1g013866m|pacid:18122342	Transcript	moderately similar to ( 467) AT3G56200 | Symbols: | amino acid transporter family protein | chr3:20850087-20851779 FORWARDmoderately similar to ( 424) loc_os01g61044 12001.m12231 protein amino acid-polyamine transporter, putative, expressedAa_trans SdaC no original description	1.2
34.3	transport.amino acids	orange1.1g010352m|pacid:18126617	Transcript	moderately similar to ( 367) AT2G01170 | Symbols: BAT1 | BAT1 (BIDIRECTIONAL AMINO ACID TRANSPORTER 1); amino acid transmembrane transporter | chr2:102364-104462 REVERSEhighly similar to ( 796) loc_os04g35540 12004.m08643 protein amino acid permease, putative, expressedPotE AA_permease no original description	1.23
34.3	transport.amino acids	orange1.1g011548m|pacid:18107872	Transcript	highly similar to ( 738) AT5G49630 | Symbols: AAP6 | AAP6 (AMINO ACID PERMEASE 6); acidic amino acid transmembrane transporter/ amino acid transmembrane transporter/ neutral amino acid transmembrane transporter | chr5:20142681-20146441 REVERSEhighly similar to ( 620) loc_os07g04180 12007.m28947 protein amino acid permease 6, putative, expressedAa_trans no original description	1.3
34.3	transport.amino acids	orange1.1g012295m|pacid:18126183	Transcript	highly similar to ( 573) AT5G23810 | Symbols: AAP7 | AAP7; amino acid transmembrane transporter | chr5:8028461-8030138 FORWARDhighly similar to ( 596) loc_os04g39489 12004.m35579 protein AAP7, putative, expressedAa_trans no original description	1.15
34.3	transport.amino acids	orange1.1g012732m|pacid:18126186	Transcript	highly similar to ( 544) AT5G23810 | Symbols: AAP7 | AAP7; amino acid transmembrane transporter | chr5:8028461-8030138 FORWARDhighly similar to ( 598) loc_os04g39489 12004.m35579 protein AAP7, putative, expressedAa_trans no original description	1.34
34.5	transport.ammonium	orange1.1g044248m|pacid:18105221	Transcript	highly similar to ( 649) AT4G13510 | Symbols: AMT1;1, ATAMT1, ATAMT1;1 | AMT1;1 (AMMONIUM TRANSPORTER 1;1); ammonium transmembrane transporter | chr4:7858220-7859725 FORWARDhighly similar to ( 585) loc_os04g43070 12004.m09271 protein ammonium transporter 1, member 2, putative, expressedAmmonium_transp AmtB PRK10666 no original description	2.37
34.6	transport.sulphate	orange1.1g008914m|pacid:18108403	Transcript	highly similar to ( 588) AT1G77990 | Symbols: AST56, SULTR2;2 | AST56; sulfate transmembrane transporter | chr1:29317965-29323249 REVERSEmoderately similar to ( 436) NO70_SOYBN Early nodulin 70 - Glycine max (Soybean)highly similar to ( 557) loc_os03g09940 12003.m06448 protein low affinity sulphate transporter 3, putative, expressedSulfate_transp SUL1 PRK11660 no original description	1.29
34.6	transport.sulphate	orange1.1g006023m|pacid:18108401	Transcript	highly similar to ( 765) AT5G10180 | Symbols: AST68, SULTR2;1 | AST68; sulfate transmembrane transporter | chr5:3193225-3196818 FORWARDmoderately similar to ( 442) NO70_SOYBN Early nodulin 70 - Glycine max (Soybean)highly similar to ( 724) loc_os03g09940 12003.m06448 protein low affinity sulphate transporter 3, putative, expressedSulfate_transp SUL1 PRK11660 STAS no original description	1.07
34.7	transport.phosphate	orange1.1g010212m|pacid:18120565	Transcript	highly similar to ( 719) AT3G54700 | Symbols: | carbohydrate transmembrane transporter/ phosphate transmembrane transporter/ sugar:hydrogen symporter | chr3:20248463-20250070 REVERSEhighly similar to ( 698) loc_os10g30790 12010.m21787 protein inorganic phosphate transporter 1-4, putative, expressedSugar_tr no original description	1.47
34.7	transport.phosphate	orange1.1g010112m|pacid:18120553	Transcript	highly similar to ( 778) AT3G54700 | Symbols: | carbohydrate transmembrane transporter/ phosphate transmembrane transporter/ sugar:hydrogen symporter | chr3:20248463-20250070 REVERSEhighly similar to ( 726) loc_os10g30790 12010.m21787 protein inorganic phosphate transporter 1-4, putative, expressedSugar_tr no original description	3.27
34.12	transport.metal	orange1.1g018051m|pacid:18138708	Transcript	moderately similar to ( 262) AT3G12750 | Symbols: ZIP1 | ZIP1 (ZINC TRANSPORTER 1 PRECURSOR); zinc ion transmembrane transporter | chr3:4051950-4053156 REVERSEmoderately similar to ( 271) loc_os07g12890 12007.m28960 protein ZIP zinc/iron transport family protein, expressedZip no original description	11.13
34.12	transport.metal	orange1.1g044821m|pacid:18107005	Transcript	weakly similar to ( 186) AT1G05300 | Symbols: ZIP5 | ZIP5; cation transmembrane transporter/ metal ion transmembrane transporter | chr1:1546161-1547709 REVERSEweakly similar to ( 192) loc_os07g12890 12007.m28960 protein ZIP zinc/iron transport family protein, expressedZip no original description	5.44
34.12	transport.metal	orange1.1g044590m|pacid:18114032	Transcript	moderately similar to ( 367) AT1G55910 | Symbols: ZIP11 | ZIP11 (ZINC TRANSPORTER 11 PRECURSOR); cation transmembrane transporter/ metal ion transmembrane transporter | chr1:20906161-20907225 FORWARDmoderately similar to ( 375) loc_os03g29850 12003.m08248 protein zinc transporter 2 precursor, putative, expressedZip no original description	1.3	2.04
34.13	transport.peptides and oligopeptides	orange1.1g008234m|pacid:18106645	Transcript	highly similar to ( 797) AT3G21670 | Symbols: | nitrate transporter (NTP3) | chr3:7626942-7628954 REVERSEhighly similar to ( 664) loc_os02g37040 12002.m08792 protein peptide transporter PTR2, putative, expressedPTR2 PTR2 no original description	1.4
34.13	transport.peptides and oligopeptides	orange1.1g008953m|pacid:18129051	Transcript	highly similar to ( 792) AT1G59740 | Symbols: | proton-dependent oligopeptide transport (POT) family protein | chr1:21968227-21972312 FORWARDhighly similar to ( 632) loc_os04g36040 12004.m08693 protein peptide transporter PTR2, putative, expressedPTR2 PTR2 no original description	2.41
34.13	transport.peptides and oligopeptides	orange1.1g012514m|pacid:18103941	Transcript	highly similar to ( 553) AT3G53960 | Symbols: | proton-dependent oligopeptide transport (POT) family protein | chr3:19978306-19980886 REVERSEmoderately similar to ( 447) loc_os03g60850 12003.m101549 protein peptide transporter PTR2, putative, expressedPTR2 no original description	1.15
34.13	transport.peptides and oligopeptides	orange1.1g007736m|pacid:18094478	Transcript	highly similar to ( 655) AT1G12110 | Symbols: NRT1.1, CHL1-1, NRT1, B-1, ATNRT1, CHL1 | NRT1.1; nitrate transmembrane transporter/ transporter | chr1:4105341-4109290 FORWARDhighly similar to ( 638) loc_os08g05910 12008.m26584 protein peptide transporter PTR2, putative, expressedPTR2 PTR2 no original description	1.38
34.13	transport.peptides and oligopeptides	orange1.1g008106m|pacid:18118678	Transcript	highly similar to ( 719) AT1G69850 | Symbols: ATNRT1:2, NTL1 | ATNRT1:2 (ARABIDOPSIS THALIANA NITRATE TRANSPORTER 1:2); calcium ion binding / transporter | chr1:26296945-26300407 REVERSEhighly similar to ( 659) loc_os06g38294 12006.m08364 protein peptide transporter PTR2, putative, expressedPTR2 PTR2 no original description	1.1
34.13	transport.peptides and oligopeptides	orange1.1g044226m|pacid:18105167	Transcript	nearly identical (1005) AT5G53550 | Symbols: YSL3, ATYSL3 | YSL3 (YELLOW STRIPE LIKE 3); oligopeptide transporter | chr5:21756081-21758776 FORWARDhighly similar to ( 895) loc_os04g45860 12004.m101436 protein transposon protein, putative, unclassified, expressedOPT COG1297 no original description	1.04
34.16	transport.ABC transporters and multidrug resistance systems	orange1.1g000851m|pacid:18092636	Transcript	nearly identical (1608) AT1G27940 | Symbols: PGP13 | PGP13 (P-GLYCOPROTEIN 13); ATPase, coupled to transmembrane movement of substances | chr1:9733597-9738129 REVERSEhighly similar to ( 911) MDR_ORYSA Putative multidrug resistance protein (P-glycoprotein) - Oryza sativa (Rice)nearly identical (1154) loc_os04g38570 12004.m101543 protein multidrug resistance protein 11, putative, expressedABC_MTABC…	1.76
34.16	transport.ABC transporters and multidrug resistance systems	orange1.1g007982m|pacid:18104419	Transcript	highly similar to ( 928) AT5G60790 | Symbols: ATGCN1, GCN1 | ATGCN1; transporter | chr5:24453760-24455767 REVERSEhighly similar to ( 960) loc_os08g45010 12008.m08472 protein ATP-binding cassette sub-family F member 2, putative, expressedUup PRK10636 PRK11147 PRK11819 ABCF_EF-3 COG1123 ABC_tran ZnuC ABC_Metallic_Cations FepC SunT CbiO ABC_Iron-Siderophores_B12_Hemin CcmA ABC_cobalt_CbiO_domain1 Ft…	1.09
34.16	transport.ABC transporters and multidrug resistance systems	orange1.1g000512m|pacid:18119845	Transcript	nearly identical (1897) AT1G15520 | Symbols: PDR12, ATPDR12 | PDR12 (PLEIOTROPIC DRUG RESISTANCE 12); ATPase, coupled to transmembrane movement of substances | chr1:5331993-5338175 REVERSEnearly identical (1979) PDR1_TOBAC Pleiotropic drug resistance protein 1 (NtPDR1) - Nicotiana tabacum (Common tobacco)nearly identical (1885) loc_os02g11760 12002.m06425 protein PDR5-like ABC transporter, putati…	1.57
34.16	transport.ABC transporters and multidrug resistance systems	orange1.1g004539m|pacid:18118219	Transcript	nearly identical (1016) AT5G06530 | Symbols: | ABC transporter family protein | chr5:1990334-1994605 REVERSEmoderately similar to ( 209) PDR3_TOBAC Pleiotropic drug resistance protein 3 (NtPDR3) - Nicotiana tabacum (Common tobacco)highly similar to ( 862) loc_os03g06139 12003.m06135 protein ATPase, coupled to transmembrane movement of substances, putative, expressedABCG_EPDR ABCG_White ABC_PDR_do…	1.71
34.16	transport.ABC transporters and multidrug resistance systems	orange1.1g000755m|pacid:18100018	Transcript	nearly identical (1105) AT3G13080 | Symbols: ATMRP3, MRP3 | ATMRP3; ATPase, coupled to transmembrane movement of substances / chlorophyll catabolite transporter/ glutathione S-conjugate-exporting ATPase | chr3:4197606-4201250 REVERSEweakly similar to ( 123) MDR_ORYSA Putative multidrug resistance protein (P-glycoprotein) - Oryza sativa (Rice)nearly identical (1277) loc_os02g18700 12002.m07113 pro…	1.49
34.16	transport.ABC transporters and multidrug resistance systems	orange1.1g045930m|pacid:18124117	Transcript	highly similar to ( 973) AT1G51460 | Symbols: | ABC transporter family protein | chr1:19077132-19081335 REVERSEmoderately similar to ( 203) PDR15_ORYSA Pleiotropic drug resistance protein 15 - Oryza sativa (Rice)highly similar to ( 857) loc_os05g13520 12005.m05767 protein CER5, putative, expressedABCG_EPDR ABCG_White ABC_PDR_domain2 CcmA ABC_PDR_domain1 ABC_cobalt_CbiO_domain1 ABC_tran FepC ABC_s…	2.95
34.16	transport.ABC transporters and multidrug resistance systems	orange1.1g001411m|pacid:18092637	Transcript	nearly identical (1421) AT1G27940 | Symbols: PGP13 | PGP13 (P-GLYCOPROTEIN 13); ATPase, coupled to transmembrane movement of substances | chr1:9733597-9738129 REVERSEhighly similar to ( 835) MDR_ORYSA Putative multidrug resistance protein (P-glycoprotein) - Oryza sativa (Rice)nearly identical (1025) loc_os04g38570 12004.m101543 protein multidrug resistance protein 11, putative, expressedABC_MTABC…	1.73
34.16	transport.ABC transporters and multidrug resistance systems	orange1.1g002817m|pacid:18119581	Transcript	nearly identical (1227) AT4G25960 | Symbols: PGP2 | PGP2 (P-GLYCOPROTEIN 2); ATPase, coupled to transmembrane movement of substances | chr4:13177438-13183425 FORWARDhighly similar to ( 575) MDR_ORYSA Putative multidrug resistance protein (P-glycoprotein) - Oryza sativa (Rice)nearly identical (1183) loc_os02g46680 12002.m33438 protein multidrug resistance protein 2, putative, expressedABC_MTABC3_M…	1.04
34.19.1	transport.Major Intrinsic Proteins.PIP	orange1.1g023108m|pacid:18120506	Transcript	moderately similar to ( 442) AT2G37170 | Symbols: PIP2B, PIP2;2 | PIP2B (PLASMA MEMBRANE INTRINSIC PROTEIN 2); water channel | chr2:15613624-15614791 REVERSEmoderately similar to ( 436) PIP22_ORYSA Probable aquaporin PIP2.2 (Plasma membrane intrinsic protein 2.2) (OsPIP2.2) - Oryza sativa (Rice)moderately similar to ( 436) loc_os02g41860 12002.m33784 protein aquaporin PIP2.2, putative, expressedM…	-1.01
34.19.3	transport.Major Intrinsic Proteins.NIP	orange1.1g023308m|pacid:18112320	Transcript	moderately similar to ( 367) AT4G18910 | Symbols: NIP1;2, NLM2 | NIP1;2 (NOD26-LIKE INTRINSIC PROTEIN 1;2); arsenite transmembrane transporter/ water channel | chr4:10366211-10368179 FORWARDmoderately similar to ( 339) NO26_SOYBN Nodulin-26 (N-26) - Glycine max (Soybean)moderately similar to ( 336) loc_os02g13870 12002.m06633 protein aquaporin NIP1.2, putative, expressedMIP MIP GlpF PRK05420 no o…	1.59
34.99	transport.misc	orange1.1g011296m|pacid:18095850	Transcript	highly similar to ( 536) AT1G15170 | Symbols: | MATE efflux family protein | chr1:5220690-5222756 FORWARDhighly similar to ( 503) loc_os01g49120 12001.m11100 protein transparent testa 12 protein, putative, expressedNorM PRK01766 MatE PRK00187 no original description	1.59
34.99	transport.misc	orange1.1g011678m|pacid:18131112	Transcript	moderately similar to ( 474) AT1G71140 | Symbols: | MATE efflux family protein | chr1:26824762-26826748 FORWARDmoderately similar to ( 437) loc_os05g48040 12005.m083803 protein transparent testa 12 protein, putative, expressedNorM PRK01766 PRK00187 MatE no original description	1.3
34.99	transport.misc	orange1.1g008018m|pacid:18119484	Transcript	highly similar to ( 826) AT3G10960 | Symbols: | xanthine/uracil permease family protein | chr3:3424986-3426725 REVERSEhighly similar to ( 685) loc_os05g26840 12005.m06976 protein nucleoside transporter, putative, expressedCOG2252 no original description	1.72
34.99	transport.misc	orange1.1g013168m|pacid:18095851	Transcript	moderately similar to ( 479) AT1G15170 | Symbols: | MATE efflux family protein | chr1:5220690-5222756 FORWARDmoderately similar to ( 442) loc_os05g48040 12005.m083803 protein transparent testa 12 protein, putative, expressedNorM PRK01766 MatE no original description	1.64
34.99	transport.misc	orange1.1g038369m|pacid:18122669	Transcript	weakly similar to ( 121) AT5G17700 | Symbols: | MATE efflux family protein | chr5:5831025-5833415 REVERSEweakly similar to ( 124) loc_os11g03484 12011.m04543 protein transparent testa 12 protein, putative, expressed no original description	1.1
34.99	transport.misc	orange1.1g037703m|pacid:18095720	Transcript	moderately similar to ( 460) AT1G71140 | Symbols: | MATE efflux family protein | chr1:26824762-26826748 FORWARDmoderately similar to ( 375) loc_os05g48040 12005.m083803 protein transparent testa 12 protein, putative, expressedNorM PRK01766 no original description	-2.12
34.99	transport.misc	orange1.1g010121m|pacid:18101609	Transcript	highly similar to ( 586) AT3G26590 | Symbols: | MATE efflux family protein | chr3:9761927-9765259 REVERSEmoderately similar to ( 432) loc_os08g43654 12008.m08339 protein transparent testa 12 protein, putative, expressedNorM PRK01766 MatE no original description	1.18
34.99	transport.misc	orange1.1g015075m|pacid:18131687	Transcript	moderately similar to ( 397) AT3G13050 | Symbols: | transporter-related | chr3:4176866-4178868 FORWARDmoderately similar to ( 387) loc_os09g38690 12009.m22260 protein major Facilitator Superfamily protein, expressedSugar_tr no original description	1
35.1	not assigned.no ontology	orange1.1g035721m|pacid:18120163	Transcript	moderately similar to ( 490) AT5G19290 | Symbols: | esterase/lipase/thioesterase family protein | chr5:6494113-6495105 FORWARDmoderately similar to ( 389) loc_os01g21560 12001.m08640 protein monoglyceride lipase, putative, expressedPldB no original description	1.12
35.1	not assigned.no ontology	orange1.1g013587m|pacid:18117991	Transcript	highly similar to ( 662) AT4G33270 | Symbols: CDC20.1 | CDC20.1; signal transducer | chr4:16044545-16046590 REVERSEhighly similar to ( 598) loc_os02g47180 12002.m33826 protein cell division cycle protein 20, putative, expressedWD40 COG2319 no original description	-1.29
35.1	not assigned.no ontology	orange1.1g011849m|pacid:18114789	Transcript	moderately similar to ( 226) AT1G30280 | Symbols: | heat shock protein binding | chr1:10662851-10664570 REVERSEweakly similar to ( 117) loc_os03g10180 12003.m35074 protein expressed protein no original description	2.28
35.1	not assigned.no ontology	orange1.1g012679m|pacid:18097881	Transcript	highly similar to ( 716) AT4G33270 | Symbols: CDC20.1 | CDC20.1; signal transducer | chr4:16044545-16046590 REVERSEhighly similar to ( 615) loc_os02g47180 12002.m33826 protein cell division cycle protein 20, putative, expressedWD40 COG2319 no original description	-1.38
35.1	not assigned.no ontology	orange1.1g031460m|pacid:18128345	Transcript	moderately similar to ( 218) AT2G22170 | Symbols: | lipid-associated family protein | chr2:9427010-9427742 REVERSEweakly similar to ( 196) loc_os04g38390 12004.m08829 protein wound/stress protein, putative, expressedPLAT_plant_stress no original description	1.05
35.1	not assigned.no ontology	orange1.1g028399m|pacid:18118062	Transcript	moderately similar to ( 256) AT3G11660 | Symbols: NHL1 | NHL1 | chr3:3679031-3679660 REVERSEweakly similar to ( 179) loc_os11g05860 12011.m04782 protein VAMP protein SEC22, putative, expressedHin1 no original description	1.93
35.1	not assigned.no ontology	orange1.1g034010m|pacid:18105156	Transcript	weakly similar to ( 122) AT4G27740 | Symbols: | FUNCTIONS IN: molecular_function unknown; INVOLVED IN: biological_process unknown; LOCATED IN: cellular_component unknown; CONTAINS InterPro DOMAIN/s: Yippee-like protein (InterPro:IPR004910); BEST Arabidopsis thaliana protein match is: unknown protein (TAIR:AT4G27745.1); Has 684 Blast hits to 682 proteins in 148 species: Archae - 0; Bacteria - 0; M…	1.09
35.1	not assigned.no ontology	orange1.1g046886m|pacid:18123655	Transcript	moderately similar to ( 218) AT3G48700 | Symbols: ATCXE13 | ATCXE13 (ARABIDOPSIS THALIANA CARBOXYESTERASE 13); hydrolase | chr3:18038825-18039814 REVERSEvery weakly similar to (99.4) GID1_ORYSA Gibberellin receptor GID1 (EC 3.-.-.-) (Gibberellin-insensitive dwarf protein 1) (Protein GIBBERELLIN INSENSITIVE DWARF1) - Oryza sativa (Rice)weakly similar to ( 171) loc_os09g28690 12009.m06020 protein g…	-1.38
35.1	not assigned.no ontology	orange1.1g037445m|pacid:18115607	Transcript	weakly similar to ( 124) AT4G14490 | Symbols: | forkhead-associated domain-containing protein / FHA domain-containing protein | chr4:8332414-8333574 REVERSEFHA no original description	-1.23
35.1	not assigned.no ontology	orange1.1g044274m|pacid:18112287	Transcript	weakly similar to ( 170) AT5G45700 | Symbols: | NLI interacting factor (NIF) family protein | chr5:18537378-18538196 FORWARDweakly similar to ( 148) loc_os05g11570 12005.m05626 protein CTD small phosphatase-like protein, expressedNIF CPDc FCP1 no original description	-1.29
35.1	not assigned.no ontology	orange1.1g021268m|pacid:18103712	Transcript	moderately similar to ( 451) AT4G39955 | Symbols: | hydrolase, alpha/beta fold family protein | chr4:18530573-18532088 FORWARDmoderately similar to ( 338) loc_os07g42994 12007.m08528 protein hydrolase, putative, expressedMhpC Abhydrolase_1 no original description	1.18
35.1	not assigned.no ontology	orange1.1g012801m|pacid:18091394	Transcript	highly similar to ( 711) AT1G76990 | Symbols: ACR3 | ACR3; amino acid binding | chr1:28933387-28935179 FORWARDhighly similar to ( 523) loc_os02g34990 12002.m33394 protein amino acid binding protein, putative, expressedACT_ACR_3 ACT_ACR_1 ACT_ACR_4 ACT_ACR_2 ACT_ACR-UUR-like_2 no original description	1.37
35.1	not assigned.no ontology	orange1.1g017901m|pacid:18120031	Transcript	moderately similar to ( 480) AT3G15090 | Symbols: | oxidoreductase, zinc-binding dehydrogenase family protein | chr3:5076847-5078870 FORWARDvery weakly similar to (99.4) QORH_SPIOL Chloroplastic quinone-oxidoreductase homolog (EC 1.-.-.-) (ceQORH) - Spinacia oleracea (Spinach)moderately similar to ( 490) loc_os01g54940 12001.m11655 protein reticulon-4-interacting protein 1, mitochondrial precurso…	1.09
35.1	not assigned.no ontology	orange1.1g004877m|pacid:18125677	Transcript	highly similar to ( 752) AT2G45700 | Symbols: | sterile alpha motif (SAM) domain-containing protein | chr2:18827216-18830505 REVERSEhighly similar to ( 726) loc_os09g26760 12009.m05828 protein DNA repair metallo-beta-lactamase family protein, expressedDRMBL no original description	-1.63
35.1	not assigned.no ontology	orange1.1g038973m|pacid:18111139	Transcript	moderately similar to ( 419) AT5G22460 | Symbols: | esterase/lipase/thioesterase family protein | chr5:7443659-7445269 REVERSEmoderately similar to ( 392) loc_os12g05600 12012.m04553 protein catalytic/ hydrolase, putative, expressed no original description	1.1
35.1	not assigned.no ontology	orange1.1g038323m|pacid:18137236	Transcript	weakly similar to ( 192) AT4G01410 | Symbols: | harpin-induced family protein / HIN1 family protein / harpin-responsive family protein | chr4:578308-578991 FORWARDweakly similar to ( 128) loc_os05g30490 12005.m07285 protein harpin-induced 1, putativeHin1 no original description	1.48
35.1	not assigned.no ontology	orange1.1g020219m|pacid:18115275	Transcript	moderately similar to ( 402) AT5G02230 | Symbols: | haloacid dehalogenase-like hydrolase family protein | chr5:449132-450507 FORWARDmoderately similar to ( 379) loc_os03g16670 12003.m35158 protein catalytic/ hydrolase, putative, expressed no original description	1.38
35.1	not assigned.no ontology	orange1.1g019164m|pacid:18127776	Transcript	moderately similar to ( 339) AT5G62180 | Symbols: AtCXE20 | AtCXE20 (Arabidopsis thaliana carboxyesterase 20); carboxylesterase | chr5:24978866-24979849 REVERSEweakly similar to ( 134) GID1_ORYSA Gibberellin receptor GID1 (EC 3.-.-.-) (Gibberellin-insensitive dwarf protein 1) (Protein GIBBERELLIN INSENSITIVE DWARF1) - Oryza sativa (Rice)moderately similar to ( 233) loc_os08g43430 12008.m08317 pro…	1.5
35.1	not assigned.no ontology	orange1.1g039669m|pacid:18121830	Transcript	moderately similar to ( 355) AT1G68620 | Symbols: | hydrolase | chr1:25766018-25767028 FORWARDweakly similar to ( 144) GID1_ORYSA Gibberellin receptor GID1 (EC 3.-.-.-) (Gibberellin-insensitive dwarf protein 1) (Protein GIBBERELLIN INSENSITIVE DWARF1) - Oryza sativa (Rice)moderately similar to ( 392) loc_os03g15270 12003.m06964 protein prMC3, putative, expressedAbhydrolase_3 Aes no original descr…	-2.44
35.1	not assigned.no ontology	orange1.1g027807m|pacid:18132327	Transcript	weakly similar to ( 143) AT1G17100 | Symbols: | SOUL heme-binding family protein | chr1:5844766-5845539 FORWARDmoderately similar to ( 239) loc_os01g13420 12001.m07951 protein heme-binding protein 2, putative, expressedSOUL no original description	1.34
35.1	not assigned.no ontology	orange1.1g011238m|pacid:18114788	Transcript	moderately similar to ( 223) AT1G30280 | Symbols: | heat shock protein binding | chr1:10662851-10664570 REVERSEweakly similar to ( 117) loc_os03g10180 12003.m35074 protein expressed protein no original description	1.83
35.1	not assigned.no ontology	orange1.1g041325m|pacid:18102724	Transcript	moderately similar to ( 394) AT1G24130 | Symbols: | transducin family protein / WD-40 repeat family protein | chr1:8534183-8535430 REVERSEmoderately similar to ( 278) loc_os02g50740 12002.m10108 protein nucleotide binding protein, putative, expressedWD40 no original description	1.91
35.1	not assigned.no ontology	orange1.1g022168m|pacid:18131372	Transcript	moderately similar to ( 303) AT2G20590 | Symbols: | reticulon family protein | chr2:8867781-8869166 REVERSEmoderately similar to ( 223) loc_os02g19990 12002.m33656 protein reticulon family protein, expressed no original description	-1.15
35.1	not assigned.no ontology	orange1.1g017043m|pacid:18092173	Transcript	moderately similar to ( 454) AT2G33560 | Symbols: | spindle checkpoint protein-related | chr2:14213810-14215918 REVERSEmoderately similar to ( 358) loc_os02g10020 12002.m06299 protein mitotic spindle checkpoint component mad3, putative, expressedMad3_BUB1_I no original description	-1.44
35.1	not assigned.no ontology	orange1.1g026550m|pacid:18115641	Transcript	moderately similar to ( 202) AT5G12080 | Symbols: MSL10 | MSL10 (MECHANOSENSITIVE CHANNEL OF SMALL CONDUCTANCE-LIKE 10); mechanically-gated ion channel | chr5:3898182-3900923 REVERSEmoderately similar to ( 234) loc_os06g10410 12006.m05759 protein mechanosensitive ion channel family protein, expressed no original description	1.13
35.1	not assigned.no ontology	orange1.1g013408m|pacid:18134843	Transcript	highly similar to ( 565) AT5G06390 | Symbols: FLA17 | FLA17 (FASCICLIN-LIKE ARABINOGALACTAN PROTEIN 17 PRECURSOR) | chr5:1952939-1955047 FORWARDhighly similar to ( 515) loc_os03g57460 12003.m10664 protein fasciclin domain, putative, expressed no original description	1.42
35.1	not assigned.no ontology	orange1.1g039741m|pacid:18099315	Transcript	moderately similar to ( 235) AT5G64430 | Symbols: | octicosapeptide/Phox/Bem1p (PB1) domain-containing protein | chr5:25762540-25764081 REVERSEweakly similar to ( 116) loc_os02g56480 12002.m10670 protein PB1 domain containing protein, expressedPB1 no original description	1.64
35.1	not assigned.no ontology	orange1.1g011916m|pacid:18138350	Transcript	highly similar to ( 706) AT5G13840 | Symbols: FZR3 | FZR3 (FIZZY-RELATED 3); signal transducer | chr5:4468677-4470706 REVERSEhighly similar to ( 632) loc_os01g74146 12001.m13442 protein fizzy-related protein, putative, expressedWD40 COG2319 no original description	-1.23
35.1	not assigned.no ontology	orange1.1g025188m|pacid:18104131	Transcript	moderately similar to ( 312) AT2G23820 | Symbols: | metal-dependent phosphohydrolase HD domain-containing protein | chr2:10140595-10142672 FORWARDmoderately similar to ( 293) loc_os02g08260 12002.m06172 protein HDDC2 protein, putative, expressedCOG1896 no original description	-1.04
35.1	not assigned.no ontology	orange1.1g025356m|pacid:18125776	Transcript	moderately similar to ( 219) AT5G21920 | Symbols: | YGGT family protein | chr5:7241350-7242765 REVERSEweakly similar to ( 157) loc_os03g08080 12003.m06317 protein YGGT family protein, expressed no original description	-1.06
35.1	not assigned.no ontology	orange1.1g018914m|pacid:18106140	Transcript	moderately similar to ( 241) AT1G47480 | Symbols: | hydrolase | chr1:17417623-17419296 FORWARDweakly similar to ( 109) GID1_ORYSA Gibberellin receptor GID1 (EC 3.-.-.-) (Gibberellin-insensitive dwarf protein 1) (Protein GIBBERELLIN INSENSITIVE DWARF1) - Oryza sativa (Rice)moderately similar to ( 251) loc_os06g11130 12006.m05830 protein gibberellin receptor GID1L2, putative, expressedAbhydrolase_3…	2.29
35.1	not assigned.no ontology	orange1.1g002470m|pacid:18106707	Transcript	highly similar to ( 801) AT4G14310 | Symbols: | INVOLVED IN: biological_process unknown; LOCATED IN: cell wall; EXPRESSED IN: male gametophyte; EXPRESSED DURING: L mature pollen stage, M germinated pollen stage; CONTAINS InterPro DOMAIN/s: WD40 repeat-like (InterPro:IPR011046); Has 1586 Blast hits to 1332 proteins in 204 species: Archae - 6; Bacteria - 138; Metazoa - 590; Fungi - 104; Plants - 66…	-1.57
35.1	not assigned.no ontology	orange1.1g041740m|pacid:18134579	Transcript	weakly similar to ( 101) AT1G05835 | Symbols: | unknown protein | chr1:1762248-1762702 FORWARD no original description	-1.19
35.1.5	not assigned.no ontology.pentatricopeptide (PPR) repeat-containing protein	orange1.1g042265m|pacid:18119140	Transcript	highly similar to ( 550) AT5G61800 | Symbols: | pentatricopeptide (PPR) repeat-containing protein | chr5:24830054-24831553 REVERSEvery weakly similar to (85.9) RF1_ORYSA Rf1 protein, mitochondrial precursor (PPR protein) (Fertility restorer) (Restorer for CMS) - Oryza sativa (Rice)moderately similar to ( 387) loc_os04g32870 12004.m08384 protein pentatricopeptide repeat-containing protein, putativ…	-1.26
35.1.5	not assigned.no ontology.pentatricopeptide (PPR) repeat-containing protein	orange1.1g002975m|pacid:18105076	Transcript	nearly identical (1082) AT3G49170 | Symbols: EMB2261 | EMB2261 (embryo defective 2261) | chr3:18226954-18229600 REVERSEweakly similar to ( 115) RF1_ORYSA Rf1 protein, mitochondrial precursor (PPR protein) (Fertility restorer) (Restorer for CMS) - Oryza sativa (Rice)highly similar to ( 795) loc_os05g12130 12005.m05680 protein EMB2261, putative, expressed no original description	-1.28
35.1.9	not assigned.no ontology.BTB/POZ domain-containing protein	orange1.1g020253m|pacid:18126123	Transcript	highly similar to ( 531) AT1G55760 | Symbols: | BTB/POZ domain-containing protein | chr1:20847117-20848507 REVERSEmoderately similar to ( 413) loc_os08g38700 12008.m07854 protein BTB/POZ domain containing protein, expressedBTB no original description	1.05
35.1.19	not assigned.no ontology.C2 domain-containing protein	orange1.1g042999m|pacid:18118460	Transcript	nearly identical (1407) AT1G74720 | Symbols: | C2 domain-containing protein | chr1:28075173-28078418 FORWARDhighly similar to ( 906) loc_os01g40480 12001.m10319 protein phosphoribosylanthranilate transferase, 3 partial, putative, expressedPRT_C C2 no original description	1.2
35.1.20	not assigned.no ontology.formin homology 2 domain-containing protein	orange1.1g038630m|pacid:18124559	Transcript	highly similar to ( 587) AT5G67470 | Symbols: | formin homology 2 domain-containing protein / FH2 domain-containing protein | chr5:26926835-26930212 FORWARDhighly similar to ( 537) loc_os03g10680 12003.m06520 protein actin binding protein, putative, expressedFH2 FH2 no original description	1.04
35.1.21	not assigned.no ontology.epsin N-terminal homology (ENTH) domain-containing protein	orange1.1g009570m|pacid:18097841	Transcript	moderately similar to ( 345) AT2G43160 | Symbols: | epsin N-terminal homology (ENTH) domain-containing protein | chr2:17948884-17952920 FORWARDmoderately similar to ( 275) loc_os02g56270 12002.m10650 protein expressed proteinENTH_epsin ENTH ENTH VHS_ENTH_ANTH no original description	1.24
35.1.40	not assigned.no ontology.glycine rich proteins	orange1.1g002906m|pacid:18124601	Transcript	highly similar to ( 764) AT2G22660 | Symbols: | FUNCTIONS IN: molecular_function unknown; INVOLVED IN: biological_process unknown; LOCATED IN: plasma membrane; EXPRESSED IN: 24 plant structures; EXPRESSED DURING: 13 growth stages; CONTAINS InterPro DOMAIN/s: Protein of unknown function DUF1399 (InterPro:IPR009836); BEST Arabidopsis thaliana protein match is: glycine-rich protein (TAIR:AT4G37900.1…	1.68
35.1.41	not assigned.no ontology.hydroxyproline rich proteins	orange1.1g010970m|pacid:18105530	Transcript	weakly similar to ( 135) loc_os10g34820 12010.m065296 protein CDT1a protein, putative, expressed no original description	-1.25
35.2	not assigned.unknown	orange1.1g043002m|pacid:18100359	Transcript	weakly similar to ( 187) AT4G28230 | Symbols: | unknown protein | chr4:13995990-13997198 REVERSE no original description	-1.11
35.2	not assigned.unknown	orange1.1g001964m|pacid:18097014	Transcript	nearly identical (1460) AT2G25800 | Symbols: | INVOLVED IN: biological_process unknown; EXPRESSED IN: 23 plant structures; EXPRESSED DURING: 13 growth stages; CONTAINS InterPro DOMAIN/s: Munc13 homology 1 (InterPro:IPR014770), Protein of unknown function DUF810 (InterPro:IPR008528), Munc13 homology 2 (InterPro:IPR014772); BEST Arabidopsis thaliana protein match is: unknown protein (TAIR:AT2G20010…	1.05
35.2	not assigned.unknown	orange1.1g032867m|pacid:18117960	Transcript	weakly similar to ( 160) AT5G06240 | Symbols: emb2735 | emb2735 (embryo defective 2735) | chr5:1888380-1889512 FORWARDweakly similar to ( 142) loc_os05g02190 12005.m04755 protein expressed protein no original description	1.14
35.2	not assigned.unknown	orange1.1g038485m|pacid:18120720	Transcript	no original description	1.94
35.2	not assigned.unknown	orange1.1g029895m|pacid:18135516	Transcript	moderately similar to ( 254) AT1G04900 | Symbols: | unknown protein | chr1:1383912-1387561 FORWARDmoderately similar to ( 209) loc_os01g68390 12001.m12942 protein uncharacterized ACR, COG1565 family protein, expressed no original description	-1.02
35.2	not assigned.unknown	orange1.1g022485m|pacid:18103579	Transcript	moderately similar to ( 286) AT3G07350 | Symbols: | unknown protein | chr3:2347674-2348570 FORWARDweakly similar to ( 160) loc_os11g25040 12011.m06428 protein plant-specific domain TIGR01615 family protein, expressedDUF506 no original description	-2.44
35.2	not assigned.unknown	orange1.1g025815m|pacid:18138793	Transcript	moderately similar to ( 213) AT1G07090 | Symbols: LSH6 | LSH6 (LIGHT SENSITIVE HYPOCOTYLS 6) | chr1:2174202-2174792 REVERSEweakly similar to ( 194) loc_os02g56610 12002.m10683 protein expressed proteinDUF640 no original description	1.61
35.2	not assigned.unknown	orange1.1g026777m|pacid:18139506	Transcript	very weakly similar to (81.6) AT3G01860 | Symbols: | unknown protein | chr3:303767-304329 FORWARDvery weakly similar to (93.2) loc_os01g69100 12001.m13011 protein expressed protein no original description	1.3
35.2	not assigned.unknown	orange1.1g026074m|pacid:18098292	Transcript	very weakly similar to ( 100) AT2G30695 | Symbols: | FUNCTIONS IN: molecular_function unknown; INVOLVED IN: protein folding, protein transport; LOCATED IN: chloroplast; EXPRESSED IN: 23 plant structures; EXPRESSED DURING: 13 growth stages; CONTAINS InterPro DOMAIN/s: Trigger factor, ribosome-binding, bacterial (InterPro:IPR008881); Has 207 Blast hits to 207 proteins in 55 species: Archae - 0; Bac…	-1.16
35.2	not assigned.unknown	orange1.1g022417m|pacid:18109699	Transcript	moderately similar to ( 283) AT4G15830 | Symbols: | binding | chr4:8995285-8996548 REVERSEmoderately similar to ( 221) loc_os01g70560 12001.m13102 protein expressed protein no original description	-1.46
35.2	not assigned.unknown	orange1.1g001530m|pacid:18114070	Transcript	weakly similar to ( 191) AT5G55820 | Symbols: | unknown protein | chr5:22586287-22594035 FORWARD no original description	-1.4
35.2	not assigned.unknown	orange1.1g040107m|pacid:18127643	Transcript	no original description	-1.01
35.2	not assigned.unknown	orange1.1g035994m|pacid:18100092	Transcript	no original description	-1.53
35.2	not assigned.unknown	orange1.1g025086m|pacid:18125801	Transcript	weakly similar to ( 102) AT5G21940 | Symbols: | unknown protein | chr5:7249446-7250353 REVERSE no original description	-1.42
35.2	not assigned.unknown	orange1.1g031612m|pacid:18109174	Transcript	weakly similar to ( 160) AT2G24970 | Symbols: | unknown protein | chr2:10620215-10621250 REVERSEweakly similar to ( 108) loc_os01g56090 12001.m11765 protein expressed protein no original description	-1.09
35.2	not assigned.unknown	orange1.1g030468m|pacid:18100888	Transcript	weakly similar to ( 111) AT3G27520 | Symbols: | unknown protein | chr3:10192484-10193159 FORWARD no original description	1.23
35.2	not assigned.unknown	orange1.1g021810m|pacid:18135421	Transcript	weakly similar to ( 158) AT5G15510 | Symbols: | FUNCTIONS IN: molecular_function unknown; INVOLVED IN: biological_process unknown; EXPRESSED IN: 17 plant structures; EXPRESSED DURING: 7 growth stages; CONTAINS InterPro DOMAIN/s: Targeting for Xklp2 (InterPro:IPR009675); BEST Arabidopsis thaliana protein match is: unknown protein (TAIR:AT3G01015.1); Has 992 Blast hits to 819 proteins in 107 specie…	-1.56
35.2	not assigned.unknown	orange1.1g007142m|pacid:18099507	Transcript	moderately similar to ( 216) AT1G21740 | Symbols: | unknown protein | chr1:7641580-7645078 FORWARDmoderately similar to ( 455) loc_os09g37040 12009.m06652 protein bZIP protein, putative, expressedDUF632 no original description	-1.57
35.2	not assigned.unknown	orange1.1g022755m|pacid:18108309	Transcript	no original description	1.34
35.2	not assigned.unknown	orange1.1g041724m|pacid:18105915	Transcript	moderately similar to ( 260) AT1G05440 | Symbols: | unknown protein | chr1:1596374-1597843 REVERSEvery weakly similar to ( 100) loc_os03g53580 12003.m10328 protein expressed protein no original description	-1.54
35.2	not assigned.unknown	orange1.1g042494m|pacid:18113865	Transcript	weakly similar to ( 144) AT1G04030 | Symbols: | unknown protein | chr1:1040518-1042313 FORWARDvery weakly similar to (99.4) loc_os04g43230 12004.m09287 protein expressed protein no original description	-1.05
35.2	not assigned.unknown	orange1.1g009580m|pacid:18117184	Transcript	weakly similar to ( 102) AT4G16807 | Symbols: | unknown protein | chr4:9457317-9459358 REVERSE no original description	-1.76
35.2	not assigned.unknown	orange1.1g006828m|pacid:18113651	Transcript	moderately similar to ( 255) AT5G27330 | Symbols: | LOCATED IN: endoplasmic reticulum; EXPRESSED IN: 22 plant structures; EXPRESSED DURING: 12 growth stages; CONTAINS InterPro DOMAIN/s: Prefoldin (InterPro:IPR009053); BEST Arabidopsis thaliana protein match is: unknown protein (TAIR:AT3G05130.1); Has 110457 Blast hits to 56483 proteins in 2051 species: Archae - 1653; Bacteria - 15111; Metazoa - 5…	-1.43
35.2	not assigned.unknown	orange1.1g038665m|pacid:18111007	Transcript	weakly similar to ( 135) AT2G21350 | Symbols: | RNA binding | chr2:9136451-9137267 REVERSEweakly similar to ( 125) loc_os10g36860 12010.m06491 protein CRS1 / YhbY domain containing protein, expressed no original description	-1.05
35.2	not assigned.unknown	orange1.1g026858m|pacid:18134504	Transcript	moderately similar to ( 347) AT5G44170 | Symbols: | FUNCTIONS IN: molecular_function unknown; INVOLVED IN: biological_process unknown; LOCATED IN: cellular_component unknown; EXPRESSED IN: 22 plant structures; EXPRESSED DURING: 13 growth stages; BEST Arabidopsis thaliana protein match is: Expressed protein (TAIR:AT1G08125.1); Has 565 Blast hits to 565 proteins in 102 species: Archae - 0; Bacteria…	1.9
35.2	not assigned.unknown	orange1.1g010157m|pacid:18128685	Transcript	moderately similar to ( 277) AT5G12930 | Symbols: | unknown protein | chr5:4083155-4085222 REVERSEweakly similar to ( 181) loc_os09g31350 12009.m06249 protein expressed protein no original description	-1.97
35.2	not assigned.unknown	orange1.1g031518m|pacid:18122348	Transcript	weakly similar to ( 169) AT3G56220 | Symbols: | transcription regulator | chr3:20858941-20860302 FORWARDweakly similar to ( 167) loc_os07g47960 12007.m09011 protein expressed protein no original description	-1.05
35.2	not assigned.unknown	orange1.1g027415m|pacid:18123354	Transcript	no original description	1.1
35.2	not assigned.unknown	orange1.1g021190m|pacid:18130851	Transcript	weakly similar to ( 120) AT5G54540 | Symbols: | FUNCTIONS IN: molecular_function unknown; INVOLVED IN: biological_process unknown; LOCATED IN: cellular_component unknown; EXPRESSED IN: 24 plant structures; EXPRESSED DURING: 15 growth stages; CONTAINS InterPro DOMAIN/s: Uncharacterised conserved protein UCP012943 (InterPro:IPR016606); BEST Arabidopsis thaliana protein match is: unknown protein (TA…	1.85
35.2	not assigned.unknown	orange1.1g019325m|pacid:18130170	Transcript	very weakly similar to (81.3) AT5G44040 | Symbols: | unknown protein | chr5:17719896-17721348 REVERSE no original description	-1.3
35.2	not assigned.unknown	orange1.1g041901m|pacid:18132212	Transcript	no original description	-1.01
35.2	not assigned.unknown	orange1.1g017742m|pacid:18112853	Transcript	highly similar to ( 543) AT1G29050 | Symbols: | unknown protein | chr1:10136376-10139082 REVERSEmoderately similar to ( 448) loc_os01g46350 12001.m10833 protein expressed proteinDUF231 no original description	3.2
35.2	not assigned.unknown	orange1.1g013415m|pacid:18119477	Transcript	highly similar to ( 509) AT2G40550 | Symbols: ETG1 | ETG1 (E2F TARGET GENE 1) | chr2:16934927-16938033 FORWARDmoderately similar to ( 413) loc_os01g07260 12001.m07352 protein expressed protein no original description	-1.17
35.2	not assigned.unknown	orange1.1g011176m|pacid:18112323	Transcript	moderately similar to ( 202) AT2G44190 | Symbols: EDE1 | EDE1 (ENDOSPERM DEFECTIVE 1); microtubule binding | chr2:18272346-18274332 FORWARDweakly similar to ( 172) loc_os09g11440 12009.m04406 protein expressed proteinDUF566 no original description	-1.24
35.2	not assigned.unknown	orange1.1g028453m|pacid:18133697	Transcript	very weakly similar to (92.4) AT4G01590 | Symbols: | unknown protein | chr4:689077-690192 REVERSE no original description	-1.11
35.2	not assigned.unknown	orange1.1g030317m|pacid:18105516	Transcript	weakly similar to ( 128) AT5G03230 | Symbols: | unknown protein | chr5:769636-770136 FORWARDvery weakly similar to (91.7) loc_os04g43990 12004.m09358 protein expressed proteinDUF584 no original description	-1.53
35.2	not assigned.unknown	orange1.1g030357m|pacid:18116659	Transcript	no original description	-4.01
35.2	not assigned.unknown	orange1.1g019675m|pacid:18093303	Transcript	moderately similar to ( 253) AT4G02800 | Symbols: | unknown protein | chr4:1250126-1251478 FORWARDmoderately similar to ( 207) loc_os04g15800 12004.m06762 protein expressed protein no original description	-1.19
35.2	not assigned.unknown	orange1.1g001832m|pacid:18112975	Transcript	highly similar to ( 577) AT1G28260 | Symbols: | INVOLVED IN: biological_process unknown; LOCATED IN: cellular_component unknown; EXPRESSED IN: 21 plant structures; EXPRESSED DURING: 13 growth stages; BEST Arabidopsis thaliana protein match is: SMG7 (TAIR:AT5G19400.1); Has 341 Blast hits to 340 proteins in 87 species: Archae - 0; Bacteria - 0; Metazoa - 225; Fungi - 71; Plants - 35; Viruses - 0; O…	1.14
35.2	not assigned.unknown	orange1.1g022066m|pacid:18116211	Transcript	weakly similar to ( 139) AT5G18130 | Symbols: | unknown protein | chr5:5995634-5997165 FORWARDvery weakly similar to (87.4) loc_os03g59180 12003.m10818 protein expressed protein no original description	2.31
35.2	not assigned.unknown	orange1.1g020159m|pacid:18112239	Transcript	weakly similar to ( 159) AT4G17240 | Symbols: | unknown protein | chr4:9666799-9668292 REVERSE no original description	-1.67
35.2	not assigned.unknown	orange1.1g018699m|pacid:18098228	Transcript	highly similar to ( 535) AT2G20635 | Symbols: | ATP binding / protein kinase/ protein serine/threonine kinase | chr2:8900410-8903384 FORWARDmoderately similar to ( 473) loc_os07g32480 12007.m07513 protein mitotic checkpoint serine/threonine-protein kinase BUB1, putative, expressed no original description	-1.47
35.2	not assigned.unknown	orange1.1g008517m|pacid:18094172	Transcript	moderately similar to ( 351) AT5G38690 | Symbols: | FUNCTIONS IN: molecular_function unknown; INVOLVED IN: biological_process unknown; LOCATED IN: cellular_component unknown; EXPRESSED IN: 21 plant structures; EXPRESSED DURING: 13 growth stages; CONTAINS InterPro DOMAIN/s: DDT superfamily (InterPro:IPR018501), DDT subgroup (InterPro:IPR018500), Cell division cycle-associated protein (InterPro:IPR…	-1.28
35.2	not assigned.unknown	orange1.1g039909m|pacid:18097685	Transcript	moderately similar to ( 480) AT5G11420 | Symbols: | FUNCTIONS IN: molecular_function unknown; INVOLVED IN: biological_process unknown; LOCATED IN: cell wall, plant-type cell wall; EXPRESSED IN: 23 plant structures; EXPRESSED DURING: 13 growth stages; CONTAINS InterPro DOMAIN/s: Protein of unknown function DUF642 (InterPro:IPR006946), Galactose-binding like (InterPro:IPR008979); BEST Arabidopsis t…	-1.01
35.2	not assigned.unknown	orange1.1g021632m|pacid:18099777	Transcript	weakly similar to ( 108) AT3G17680 | Symbols: | FUNCTIONS IN: molecular_function unknown; INVOLVED IN: biological_process unknown; LOCATED IN: cellular_component unknown; EXPRESSED IN: 16 plant structures; EXPRESSED DURING: 8 growth stages; CONTAINS InterPro DOMAIN/s: KIP1-like (InterPro:IPR011684); BEST Arabidopsis thaliana protein match is: unknown protein (TAIR:AT1G48405.1); Has 75 Blast hits …	-1.32
35.2	not assigned.unknown	orange1.1g013284m|pacid:18094169	Transcript	highly similar to ( 544) AT5G15900 | Symbols: | unknown protein | chr5:5189524-5192070 REVERSEmoderately similar to ( 449) loc_os01g46400 12001.m10838 protein expressed proteinDUF231 no original description	1.07
35.2	not assigned.unknown	orange1.1g024243m|pacid:18096738	Transcript	weakly similar to ( 163) AT5G20190 | Symbols: | binding | chr5:6814093-6815171 FORWARDweakly similar to ( 132) loc_os06g40440 12006.m08580 protein expressed protein no original description	1.94
35.2	not assigned.unknown	orange1.1g020701m|pacid:18118670	Transcript	moderately similar to ( 231) AT1G64150 | Symbols: | unknown protein | chr1:23809047-23812579 REVERSEweakly similar to ( 120) loc_os11g34180 12011.m07276 protein expressed proteinCOG2119 no original description	-1.25
35.2	not assigned.unknown	orange1.1g042642m|pacid:18121821	Transcript	no original description	-1.85
35.2	not assigned.unknown	orange1.1g018517m|pacid:18118667	Transcript	moderately similar to ( 305) AT1G64150 | Symbols: | unknown protein | chr1:23809047-23812579 REVERSEweakly similar to ( 159) loc_os11g34180 12011.m07276 protein expressed proteinCOG2119 no original description	-1.22
35.2	not assigned.unknown	orange1.1g048590m|pacid:18139391	Transcript	no original description	2.53
35.2	not assigned.unknown	orange1.1g030441m|pacid:18106849	Transcript	very weakly similar to (84.3) AT4G15140 | Symbols: | unknown protein | chr4:8639683-8640261 REVERSE no original description	-1.19
35.2	not assigned.unknown	orange1.1g032303m|pacid:18106653	Transcript	weakly similar to ( 191) AT2G32650 | Symbols: | FUNCTIONS IN: molecular_function unknown; INVOLVED IN: biological_process unknown; CONTAINS InterPro DOMAIN/s: Cupin, RmlC-type (InterPro:IPR011051), Protein of unknown function DUF861, cupin-3 (InterPro:IPR008579), RmlC-like jelly roll fold (InterPro:IPR014710); BEST Arabidopsis thaliana protein match is: PTAC18 (PLASTID TRANSCRIPTIONALLY ACTIVE 18…	-1.03
35.2	not assigned.unknown	orange1.1g045136m|pacid:18114710	Transcript	moderately similar to ( 249) AT4G32480 | Symbols: | unknown protein | chr4:15676488-15677776 FORWARDmoderately similar to ( 229) loc_os01g54340 12001.m43190 protein plant-specific domain TIGR01615 family protein, expressedDUF506 no original description	-3.61
35.2	not assigned.unknown	orange1.1g023845m|pacid:18130697	Transcript	moderately similar to ( 365) AT4G27350 | Symbols: | unknown protein | chr4:13690979-13692621 REVERSEmoderately similar to ( 268) loc_os07g37310 12007.m07981 protein uncharacterized secreted protein, putative, expressedDUF1223 COG5429 no original description	1.29
35.2	not assigned.unknown	orange1.1g032429m|pacid:18095679	Transcript	no original description	2.15
35.2	not assigned.unknown	orange1.1g019739m|pacid:18130265	Transcript	moderately similar to ( 290) AT1G17830 | Symbols: | unknown protein | chr1:6136118-6138172 REVERSEmoderately similar to ( 268) loc_os10g35150 12010.m06338 protein expressed proteinDUF789 no original description	-1.28
35.2	not assigned.unknown	orange1.1g032627m|pacid:18094518	Transcript	no original description	-1.05
35.2	not assigned.unknown	orange1.1g033055m|pacid:18116367	Transcript	very weakly similar to (84.7) AT2G38870 | Symbols: | protease inhibitor, putative | chr2:16236546-16237050 REVERSEvery weakly similar to (89.4) ITH5_CUCMA Inhibitor of trypsin and hageman factor (CMTI-V) - Cucurbita maxima (Pumpkin) (Winter squash)potato_inhibit no original description	1.64
35.2	not assigned.unknown	orange1.1g030041m|pacid:18130787	Transcript	moderately similar to ( 224) AT4G27435 | Symbols: | unknown protein | chr4:13723903-13724872 FORWARDweakly similar to ( 199) loc_os07g27810 12007.m07055 protein fiber protein Fb34, putative, expressedDUF1218 no original description	1.13
35.2	not assigned.unknown	orange1.1g018856m|pacid:18128318	Transcript	weakly similar to ( 149) AT5G65120 | Symbols: | unknown protein | chr5:26013274-26014504 FORWARDvery weakly similar to (95.5) loc_os02g51640 12002.m10195 protein expressed protein no original description	-1.37
35.2	not assigned.unknown	orange1.1g024617m|pacid:18099610	Transcript	no original description	-1.29
35.2	not assigned.unknown	orange1.1g037286m|pacid:18115998	Transcript	moderately similar to ( 249) AT5G27390 | Symbols: | LOCATED IN: chloroplast; CONTAINS InterPro DOMAIN/s: Mog1/PsbP/DUF1795, alpha/beta/alpha sandwich (InterPro:IPR016124); Has 11 Blast hits to 11 proteins in 5 species: Archae - 0; Bacteria - 0; Metazoa - 0; Fungi - 0; Plants - 11; Viruses - 0; Other Eukaryotes - 0 (source: NCBI BLink). | chr5:9674634-9676118 REVERSEmoderately similar to ( 236) lo…	-1.24
35.2	not assigned.unknown	orange1.1g023451m|pacid:18098960	Transcript	moderately similar to ( 329) AT3G51140 | Symbols: | INVOLVED IN: biological_process unknown; LOCATED IN: chloroplast, chloroplast inner membrane, chloroplast envelope; EXPRESSED IN: 22 plant structures; EXPRESSED DURING: 13 growth stages; BEST Arabidopsis thaliana protein match is: CDF1 (CELL GROWTH DEFECT FACTOR 1) (TAIR:AT5G23040.1); Has 133 Blast hits to 133 proteins in 42 species: Archae - 0;…	-1.04
35.2	not assigned.unknown	orange1.1g014387m|pacid:18127175	Transcript	moderately similar to ( 372) AT3G01680 | Symbols: | unknown protein | chr3:252033-255246 FORWARD no original description	1.18
35.2	not assigned.unknown	orange1.1g009219m|pacid:18111934	Transcript	very weakly similar to (97.4) AT3G01710 | Symbols: | FUNCTIONS IN: molecular_function unknown; INVOLVED IN: biological_process unknown; LOCATED IN: cellular_component unknown; CONTAINS InterPro DOMAIN/s: Targeting for Xklp2 (InterPro:IPR009675); BEST Arabidopsis thaliana protein match is: unknown protein (TAIR:AT3G27350.1); Has 1478 Blast hits to 1129 proteins in 153 species: Archae - 0; Bacteria…	-1.45
35.2	not assigned.unknown	orange1.1g010118m|pacid:18122550	Transcript	no original description	-2.13
35.2	not assigned.unknown	orange1.1g018356m|pacid:18098543	Transcript	weakly similar to ( 189) AT5G66230 | Symbols: | unknown protein | chr5:26462704-26463873 FORWARDvery weakly similar to (83.2) loc_os10g42660 12010.m07019 protein expressed protein no original description	-1.52
35.2	not assigned.unknown	orange1.1g045476m|pacid:18095954	Transcript	no original description	1.04
35.2	not assigned.unknown	orange1.1g015213m|pacid:18099714	Transcript	moderately similar to ( 392) AT2G20980 | Symbols: MCM10 | MCM10 | chr2:9011654-9013856 REVERSEmoderately similar to ( 296) loc_os09g36820 12009.m06631 protein MCM10 minichromosome maintenance deficient 10, putative, expressed no original description	-1.19
35.2	not assigned.unknown	orange1.1g040034m|pacid:18108967	Transcript	no original description	1.34
35.2	not assigned.unknown	orange1.1g010294m|pacid:18125161	Transcript	moderately similar to ( 332) AT2G23530 | Symbols: | FUNCTIONS IN: molecular_function unknown; INVOLVED IN: biological_process unknown; LOCATED IN: cellular_component unknown; EXPRESSED IN: 10 plant structures; EXPRESSED DURING: 6 growth stages; CONTAINS InterPro DOMAIN/s: Cell division cycle-associated protein (InterPro:IPR018866); BEST Arabidopsis thaliana protein match is: protein binding / zin…	-1.62
35.2	not assigned.unknown	orange1.1g034462m|pacid:18134454	Transcript	no original description	-1.07
35.2	not assigned.unknown	orange1.1g030713m|pacid:18109762	Transcript	no original description	1.19
35.2	not assigned.unknown	orange1.1g048762m|pacid:18136731	Transcript	weakly similar to ( 175) AT1G01690 | Symbols: | unknown protein | chr1:249242-252221 FORWARDvery weakly similar to (90.9) PAIR1_ORYSA Protein PAIR1 (HOMOLOGOUS PAIRING ABERRATION IN RICE MEIOSIS 1 protein) - Oryza sativa (Rice)very weakly similar to (95.5) loc_os03g01590 12003.m34973 protein protein PAIR1, putative, expressed no original description	-1.29
35.2	not assigned.unknown	orange1.1g015540m|pacid:18100679	Transcript	moderately similar to ( 337) AT1G51130 | Symbols: | FUNCTIONS IN: molecular_function unknown; INVOLVED IN: biological_process unknown; LOCATED IN: cellular_component unknown; CONTAINS InterPro DOMAIN/s: Nse4 (InterPro:IPR014854); BEST Arabidopsis thaliana protein match is: unknown protein (TAIR:AT3G20760.1); Has 200 Blast hits to 198 proteins in 89 species: Archae - 0; Bacteria - 0; Metazoa - 63;…	-1.05
35.2	not assigned.unknown	orange1.1g033313m|pacid:18103334	Transcript	no original description	5.99
35.2	not assigned.unknown	orange1.1g022330m|pacid:18119979	Transcript	weakly similar to ( 176) AT3G51890 | Symbols: | protein binding / structural molecule | chr3:19249686-19250890 REVERSEweakly similar to ( 151) loc_os06g51510 12006.m32213 protein expressed protein no original description	1.11
35.2	not assigned.unknown	orange1.1g027598m|pacid:18123261	Transcript	no original description	1.33
35.2	not assigned.unknown	orange1.1g030190m|pacid:18102726	Transcript	moderately similar to ( 209) AT1G10522 | Symbols: | unknown protein | chr1:3470009-3471291 FORWARDweakly similar to ( 127) loc_os09g21460 12009.m05353 protein expressed protein no original description	-1.4
35.2	not assigned.unknown	orange1.1g048800m|pacid:18094479	Transcript	highly similar to ( 744) AT5G47580 | Symbols: | unknown protein | chr5:19294948-19297194 REVERSE no original description	1.04
35.2	not assigned.unknown	orange1.1g021462m|pacid:18091992	Transcript	weakly similar to ( 192) AT4G24175 | Symbols: | unknown protein | chr4:12547018-12548810 FORWARDweakly similar to ( 172) loc_os04g24410 12004.m07573 protein kinesin heavy chain isolog, putative, expressed no original description	-1.49
35.2	not assigned.unknown	orange1.1g022698m|pacid:18130805	Transcript	moderately similar to ( 451) AT5G54400 | Symbols: | methyltransferase | chr5:22090680-22091998 FORWARD no original description	1.87
35.2	not assigned.unknown	orange1.1g047687m|pacid:18093162	Transcript	no original description	-1.36
35.2	not assigned.unknown	orange1.1g029811m|pacid:18131090	Transcript	weakly similar to ( 149) AT5G01750 | Symbols: | unknown protein | chr5:290034-291109 FORWARDweakly similar to ( 111) loc_os07g12730 12007.m05725 protein expressed proteinDUF567 no original description	1.22
35.2	not assigned.unknown	orange1.1g038248m|pacid:18138374	Transcript	weakly similar to ( 117) AT5G05460 | Symbols: | hydrolase, acting on glycosyl bonds / mannosyl-glycoprotein endo-beta-N-acetylglucosaminidase | chr5:1615615-1618771 FORWARDvery weakly similar to (95.5) loc_os05g27960 12005.m07084 protein hydrolase, acting on glycosyl bonds, putative, expressed no original description	1.3
35.2	not assigned.unknown	orange1.1g012209m|pacid:18119834	Transcript	highly similar to ( 514) AT1G80310 | Symbols: | sulfate transmembrane transporter | chr1:30194951-30196345 FORWARDmoderately similar to ( 467) loc_os01g45830 12001.m10783 protein sulfate transporter, putative, expressed no original description	1.56
35.2	not assigned.unknown	orange1.1g025721m|pacid:18098291	Transcript	weakly similar to ( 101) AT2G30695 | Symbols: | FUNCTIONS IN: molecular_function unknown; INVOLVED IN: protein folding, protein transport; LOCATED IN: chloroplast; EXPRESSED IN: 23 plant structures; EXPRESSED DURING: 13 growth stages; CONTAINS InterPro DOMAIN/s: Trigger factor, ribosome-binding, bacterial (InterPro:IPR008881); Has 207 Blast hits to 207 proteins in 55 species: Archae - 0; Bacteria…	-1.24
35.2	not assigned.unknown	orange1.1g038180m|pacid:18109392	Transcript	moderately similar to ( 313) AT5G49220 | Symbols: | unknown protein | chr5:19956627-19958453 FORWARDmoderately similar to ( 288) loc_os03g61580 12003.m11039 protein expressed proteinDUF789 no original description	1.08
35.2	not assigned.unknown	orange1.1g026396m|pacid:18101268	Transcript	moderately similar to ( 221) AT5G62140 | Symbols: | unknown protein | chr5:24954563-24955376 REVERSEmoderately similar to ( 223) loc_os02g45460 12002.m09583 protein expressed protein no original description	-1.11
35.2	not assigned.unknown	orange1.1g036310m|pacid:18104705	Transcript	moderately similar to ( 224) AT5G53420 | Symbols: | unknown protein | chr5:21673683-21675080 FORWARDmoderately similar to ( 216) loc_os05g51690 12005.m27996 protein CCT motif family protein, expressed no original description	1.1
35.2	not assigned.unknown	orange1.1g028445m|pacid:18098330	Transcript	weakly similar to ( 167) AT2G30695 | Symbols: | FUNCTIONS IN: molecular_function unknown; INVOLVED IN: protein folding, protein transport; LOCATED IN: chloroplast; EXPRESSED IN: 23 plant structures; EXPRESSED DURING: 13 growth stages; CONTAINS InterPro DOMAIN/s: Trigger factor, ribosome-binding, bacterial (InterPro:IPR008881); Has 207 Blast hits to 207 proteins in 55 species: Archae - 0; Bacteria…	-1.03
35.2	not assigned.unknown	orange1.1g029278m|pacid:18116857	Transcript	very weakly similar to (86.3) loc_os02g13370 12002.m33281 protein expressed protein no original description	-2.86
35.2	not assigned.unknown	orange1.1g037192m|pacid:18111705	Transcript	moderately similar to ( 250) AT3G09430 | Symbols: | unknown protein | chr3:2901280-2902893 FORWARDmoderately similar to ( 201) loc_os07g49510 12007.m09159 protein expressed protein no original description	-1.64
35.2	not assigned.unknown	orange1.1g034449m|pacid:18123154	Transcript	no original description	3.4
35.2	not assigned.unknown	orange1.1g034104m|pacid:18104272	Transcript	no original description	1.43
35.2	not assigned.unknown	orange1.1g031396m|pacid:18100412	Transcript	weakly similar to ( 126) AT1G78890 | Symbols: | unknown protein | chr1:29656623-29657537 FORWARDvery weakly similar to (80.5) loc_os08g13320 12008.m05459 protein expressed protein no original description	1.14
35.2	not assigned.unknown	orange1.1g032236m|pacid:18093862	Transcript	weakly similar to ( 107) AT4G15790 | Symbols: | unknown protein | chr4:8982390-8984069 FORWARDvery weakly similar to (95.9) loc_os12g35620 12012.m07355 protein expressed protein no original description	-1.11
35.2	not assigned.unknown	orange1.1g032200m|pacid:18130517	Transcript	no original description	2.19
35.2	not assigned.unknown	orange1.1g036078m|pacid:18126153	Transcript	moderately similar to ( 310) AT1G19140 | Symbols: | FUNCTIONS IN: molecular_function unknown; INVOLVED IN: ubiquinone biosynthetic process; LOCATED IN: mitochondrion; EXPRESSED IN: 24 plant structures; EXPRESSED DURING: 15 growth stages; CONTAINS InterPro DOMAIN/s: COQ9 (InterPro:IPR013718), Ubiquinone biosynthesis protein COQ9 (InterPro:IPR012762); Has 607 Blast hits to 607 proteins in 177 speci…	1.46
35.2	not assigned.unknown	orange1.1g027552m|pacid:18130444	Transcript	weakly similar to ( 180) AT5G62440 | Symbols: | Encodes a protein DOMINO1 that belongs to a plant-specific gene family sharing a common motif present in the tomato DEFECTIVE CHLOROPLASTS AND LEAVES (LeDCL) protein. DOMINO1 is located in the nucleus. Arabidopsis embryos carrying the domino1 mutation grow slowly in comparison with wild type embryos and reach only the globular stage at desiccation. …	1.04
35.2	not assigned.unknown	orange1.1g041622m|pacid:18092128	Transcript	weakly similar to ( 128) AT5G42330 | Symbols: | unknown protein | chr5:16926672-16927370 FORWARD no original description	-1.55
35.2	not assigned.unknown	orange1.1g001327m|pacid:18098081	Transcript	moderately similar to ( 206) AT1G08800 | Symbols: | unknown protein | chr1:2813578-2817078 REVERSEmoderately similar to ( 214) loc_os01g56790 12001.m11836 protein expressed proteinDUF593 no original description	1.06
35.2	not assigned.unknown	orange1.1g044929m|pacid:18108916	Transcript	no original description	1.44
35.2	not assigned.unknown	orange1.1g007426m|pacid:18116205	Transcript	highly similar to ( 584) AT1G54385 | Symbols: | binding | chr1:20301289-20303048 REVERSEmoderately similar to ( 472) loc_os11g37100 12011.m07558 protein expressed protein no original description	-1.53
35.2	not assigned.unknown	orange1.1g031666m|pacid:18127303	Transcript	weakly similar to ( 144) AT3G50810 | Symbols: | unknown protein | chr3:18889002-18889868 REVERSEweakly similar to ( 164) loc_os03g55870 12003.m101511 protein expressed protein no original description	1.15
35.2	not assigned.unknown	orange1.1g008618m|pacid:18097322	Transcript	weakly similar to ( 106) AT5G60150 | Symbols: | unknown protein | chr5:24218211-24223245 FORWARDvery weakly similar to (82.0) loc_os11g01220 12011.m04327 protein expressed protein no original description	-1.51
35.2	not assigned.unknown	orange1.1g025632m|pacid:18101969	Transcript	weakly similar to ( 142) AT3G52110 | Symbols: | unknown protein | chr3:19323925-19325632 REVERSEweakly similar to ( 132) loc_os03g07810 12003.m06293 protein expressed protein no original description	-1.06
35.2	not assigned.unknown	orange1.1g021843m|pacid:18112027	Transcript	weakly similar to ( 171) AT5G47740 | Symbols: | FUNCTIONS IN: molecular_function unknown; INVOLVED IN: biological_process unknown; LOCATED IN: cellular_component unknown; EXPRESSED IN: root; CONTAINS InterPro DOMAIN/s: Rossmann-like alpha/beta/alpha sandwich fold (InterPro:IPR014729); BEST Arabidopsis thaliana protein match is: protein kinase family protein / U-box domain-containing protein (TAIR…	2.16
35.2	not assigned.unknown	orange1.1g023658m|pacid:18099773	Transcript	DUF761 no original description	2.75
35.2	not assigned.unknown	orange1.1g039066m|pacid:18123365	Transcript	moderately similar to ( 261) AT1G49470 | Symbols: | unknown protein | chr1:18310554-18311462 FORWARDmoderately similar to ( 228) loc_os08g36040 12008.m07593 protein plant viral-response family protein, expressedDUF716 no original description	1.24
35.2	not assigned.unknown	orange1.1g003955m|pacid:18118122	Transcript	highly similar to ( 765) AT3G11760 | Symbols: | unknown protein | chr3:3718529-3721123 FORWARDhighly similar to ( 695) loc_os03g44670 12003.m09506 protein expressed protein no original description	1.07
35.2	not assigned.unknown	orange1.1g047149m|pacid:18133362	Transcript	no original description	-1.32
35.2	not assigned.unknown	orange1.1g004200m|pacid:18120283	Transcript	nearly identical (1031) AT1G12380 | Symbols: | unknown protein | chr1:4214499-4216880 REVERSEhighly similar to ( 686) loc_os02g25230 12002.m07670 protein expressed protein no original description	1.17
35.2	not assigned.unknown	orange1.1g043867m|pacid:18126903	Transcript	moderately similar to ( 484) AT5G52950 | Symbols: | unknown protein | chr5:21473887-21476939 REVERSEweakly similar to ( 170) loc_os01g12250 12001.m07840 protein expressed protein no original description	-1.3
35.2	not assigned.unknown	orange1.1g006579m|pacid:18136761	Transcript	highly similar to ( 794) AT3G60850 | Symbols: | unknown protein | chr3:22482053-22483999 FORWARDhighly similar to ( 565) loc_os03g14290 12003.m06871 protein expressed protein no original description	1.28
35.2	not assigned.unknown	orange1.1g028789m|pacid:18132619	Transcript	no original description	1.55
35.2	not assigned.unknown	orange1.1g031677m|pacid:18104087	Transcript	very weakly similar to (81.3) AT5G57685 | Symbols: AtGDU3 | AtGDU3 (Arabidopsis thaliana GLUTAMINE DUMPER 3) | chr5:23366356-23366802 REVERSE no original description	1.07
35.2	not assigned.unknown	orange1.1g041033m|pacid:18119142	Transcript	very weakly similar to (91.3) AT5G61820 | Symbols: | FUNCTIONS IN: molecular_function unknown; INVOLVED IN: biological_process unknown; LOCATED IN: vacuole; EXPRESSED IN: 24 plant structures; EXPRESSED DURING: 15 growth stages; CONTAINS InterPro DOMAIN/s: Stress up-regulated Nod 19 (InterPro:IPR011692); Has 27 Blast hits to 27 proteins in 10 species: Archae - 0; Bacteria - 0; Metazoa - 0; Fungi -…	1.36
35.2	not assigned.unknown	orange1.1g009350m|pacid:18138904	Transcript	highly similar to ( 607) AT4G20170 | Symbols: | unknown protein | chr4:10896810-10898794 FORWARDmoderately similar to ( 451) loc_os06g22330 12006.m06887 protein expressed proteinDUF23 no original description	1.63
35.2	not assigned.unknown	orange1.1g013334m|pacid:18124082	Transcript	moderately similar to ( 348) AT1G61000 | Symbols: | FUNCTIONS IN: molecular_function unknown; INVOLVED IN: mitosis; LOCATED IN: plasma membrane; EXPRESSED IN: cultured cell; CONTAINS InterPro DOMAIN/s: Kinetochore protein Nuf2 (InterPro:IPR005549); BEST Arabidopsis thaliana protein match is: myosin heavy chain-related (TAIR:AT1G64330.1); Has 41010 Blast hits to 23184 proteins in 1264 species: Arc…	-1.02
35.2	not assigned.unknown	orange1.1g032793m|pacid:18108764	Transcript	very weakly similar to ( 100) AT5G02160 | Symbols: | unknown protein | chr5:426392-427024 FORWARDvery weakly similar to (99.8) loc_os05g01950 12005.m04731 protein expressed protein no original description	-1.17
35.2	not assigned.unknown	orange1.1g028564m|pacid:18109157	Transcript	weakly similar to ( 123) AT2G24440 | Symbols: | selenium binding | chr2:10391124-10392492 FORWARDweakly similar to ( 103) loc_os11g47770 12011.m08576 protein selT/selW/selH selenoprotein domain containing protein, expressed no original description	-1.27
35.2	not assigned.unknown	orange1.1g029954m|pacid:18091913	Transcript	weakly similar to ( 153) AT5G47830 | Symbols: | unknown protein | chr5:19373013-19374300 REVERSEweakly similar to ( 127) loc_os02g06390 12002.m05987 protein expressed protein no original description	1
35.2	not assigned.unknown	orange1.1g012586m|pacid:18093052	Transcript	moderately similar to ( 385) AT2G24100 | Symbols: | unknown protein | chr2:10244921-10246715 FORWARDmoderately similar to ( 412) loc_os06g08740 12006.m31850 protein expressed protein no original description	-1.72
35.2	not assigned.unknown	orange1.1g011782m|pacid:18120785	Transcript	moderately similar to ( 429) AT2G25737 | Symbols: | unknown protein | chr2:10977174-10979677 FORWARDmoderately similar to ( 421) loc_os09g17600 12009.m22230 protein expressed protein no original description	1.26
35.2	not assigned.unknown	orange1.1g019239m|pacid:18113761	Transcript	very weakly similar to (89.4) AT5G04320 | Symbols: | FUNCTIONS IN: molecular_function unknown; INVOLVED IN: meiotic chromosome segregation; LOCATED IN: chromosome, centromeric region, nucleus; EXPRESSED IN: 22 plant structures; EXPRESSED DURING: 13 growth stages; CONTAINS InterPro DOMAIN/s: Shugoshin, C-terminal (InterPro:IPR011515); BEST Arabidopsis thaliana protein match is: unknown protein (TA…	-1.29
35.2	not assigned.unknown	orange1.1g022409m|pacid:18132267	Transcript	moderately similar to ( 334) AT4G24750 | Symbols: | FUNCTIONS IN: molecular_function unknown; INVOLVED IN: biological_process unknown; LOCATED IN: chloroplast; EXPRESSED IN: 22 plant structures; EXPRESSED DURING: 13 growth stages; CONTAINS InterPro DOMAIN/s: Rhodanese-like (InterPro:IPR001763); BEST Arabidopsis thaliana protein match is: rhodanese-like domain-containing protein (TAIR:AT3G08920.1)…	-1.21
35.2	not assigned.unknown	orange1.1g035288m|pacid:18117725	Transcript	no original description	1.75
35.2	not assigned.unknown	orange1.1g028217m|pacid:18108329	Transcript	weakly similar to ( 156) AT4G09060 | Symbols: | unknown protein | chr4:5797781-5800253 REVERSE no original description	-1.05
35.2	not assigned.unknown	orange1.1g006670m|pacid:18118057	Transcript	highly similar to ( 528) AT3G54750 | Symbols: | unknown protein | chr3:20264833-20268416 REVERSEmoderately similar to ( 405) loc_os12g42700 12012.m08049 protein expressed protein no original description	-1.11
35.2	not assigned.unknown	orange1.1g004240m|pacid:18121921	Transcript	nearly identical (1080) AT5G35180 | Symbols: | phosphoinositide binding | chr5:13424538-13432787 FORWARDhighly similar to ( 926) loc_os08g34060 12008.m26701 protein lipid binding protein, putative, expressedDUF1336 START no original description	1.33
35.2	not assigned.unknown	orange1.1g009164m|pacid:18111933	Transcript	very weakly similar to (97.4) AT3G01710 | Symbols: | FUNCTIONS IN: molecular_function unknown; INVOLVED IN: biological_process unknown; LOCATED IN: cellular_component unknown; CONTAINS InterPro DOMAIN/s: Targeting for Xklp2 (InterPro:IPR009675); BEST Arabidopsis thaliana protein match is: unknown protein (TAIR:AT3G27350.1); Has 1478 Blast hits to 1129 proteins in 153 species: Archae - 0; Bacteria…	-1.4
35.2	not assigned.unknown	orange1.1g027614m|pacid:18106929	Transcript	moderately similar to ( 212) AT2G38640 | Symbols: | unknown protein | chr2:16157725-16158474 REVERSEweakly similar to ( 172) loc_os05g40630 12005.m08239 protein expressed proteinDUF567 no original description	1.9
35.2	not assigned.unknown	orange1.1g032367m|pacid:18098262	Transcript	weakly similar to ( 103) AT5G04830 | Symbols: | unknown protein | chr5:1402294-1403671 REVERSEvery weakly similar to (93.2) loc_os01g73500 12001.m13378 protein expressed protein no original description	1.51
35.2	not assigned.unknown	orange1.1g029349m|pacid:18099755	Transcript	very weakly similar to (84.7) AT1G06660 | Symbols: | unknown protein | chr1:2037461-2040148 REVERSE no original description	-1.72
35.2	not assigned.unknown	orange1.1g017973m|pacid:18098993	Transcript	moderately similar to ( 251) AT3G51290 | Symbols: | proline-rich family protein | chr3:19039980-19042437 FORWARDweakly similar to ( 118) loc_os09g36760 12009.m06625 protein bZIP-like protein, putative, expressedDUF632 DUF630 no original description	-1.33
35.1	not assigned.no ontology	orange1.1g031629m|pacid:18133795	Transcript	weakly similar to ( 173) AT1G14870 | Symbols: | FUNCTIONS IN: molecular_function unknown; INVOLVED IN: response to oxidative stress; LOCATED IN: plasma membrane; EXPRESSED IN: callus; CONTAINS InterPro DOMAIN/s: EGF-type aspartate/asparagine hydroxylation conserved site (InterPro:IPR000152), Protein of unknown function Cys-rich (InterPro:IPR006461); BEST Arabidopsis thaliana protein match is: unk…	1.3	2.87
35.2	not assigned.unknown	orange1.1g048792m|pacid:18120924	Transcript	moderately similar to ( 393) AT3G02650 | Symbols: | pentatricopeptide (PPR) repeat-containing protein | chr3:566271-569865 FORWARDmoderately similar to ( 436) loc_os06g08120 12006.m05534 protein expressed proteinDUF247 no original description	2.7	3.01
35.2	not assigned.unknown	orange1.1g022937m|pacid:18131351	Transcript	very weakly similar to (80.1) AT3G12320 | Symbols: | unknown protein | chr3:3924034-3925262 FORWARD no original description	-1.9	-1.19
35.2	not assigned.unknown	orange1.1g021539m|pacid:18101703	Transcript	very weakly similar to (91.7) AT2G23520 | Symbols: | catalytic/ pyridoxal phosphate binding | chr2:10014256-10016943 REVERSEmoderately similar to ( 355) loc_os11g29630 12011.m06872 protein expressed protein no original description	-1.1	1.4
35.2	not assigned.unknown	orange1.1g039041m|pacid:18093741	Transcript	nearly identical (1104) AT3G48770 | Symbols: | ATP binding / DNA binding | chr3:18079261-18086817 REVERSEnearly identical (1006) loc_os11g31480 12011.m07051 protein DNA binding protein, putative, expressed no original description	1.9	2.78
35.2	not assigned.unknown	orange1.1g000623m|pacid:18108749	Transcript	nearly identical (1352) AT3G48770 | Symbols: | ATP binding / DNA binding | chr3:18079261-18086817 REVERSEnearly identical (1248) loc_os11g31480 12011.m07051 protein DNA binding protein, putative, expressed no original description	1.9	2.63
35.2	not assigned.unknown	orange1.1g014290m|pacid:18128561	Transcript	moderately similar to ( 241) AT4G31980 | Symbols: | unknown protein | chr4:15464905-15469204 FORWARDweakly similar to ( 159) loc_os01g21710 12001.m08655 protein conserved hypothetical proteinDUF247 no original description	1.5	2.74
35.2	not assigned.unknown	orange1.1g000988m|pacid:18091014	Transcript	nearly identical (1098) AT3G48770 | Symbols: | ATP binding / DNA binding | chr3:18079261-18086817 REVERSEhighly similar to ( 988) loc_os11g31480 12011.m07051 protein DNA binding protein, putative, expressed no original description	1.2	1.43
